# Supplementary material for: Two turtles with soft tissue preservation from the platy limestones of Germany provide evidence for marine flipper adaptations in Late Jurassic thalassochelydians
Source: PLoS One. 2021 Jun 3;16(6):e0252355. doi: 10.1371/journal.pone.0252355 (PMC8174742; doi:10.1371/journal.pone.0252355)
Supplement: S5 Appendix — (TXT) [file pone.0252355.s005.txt]

Tree for character optimisation (one MPT from analysis using 'Thalassemys_bruntrutana' as OTU):

(Proganochelys_quenstedtii (Australochelys_africanus ((Chubutemys_copelloi (Meiolania_planiceps (Kallokibotion_bajazidi (((Ordosemys_sp._IVPP_V12092 (Thalssemys_bruntrutana ((Portlandemys_mcdowelli (Jurassichelon_oleronensis (Plesiochelys_etalloni (Plesiochelys_planiceps Plesiochelys_bigleri ))))(Solnhofia_parsonsi (Brachyopsemys_tingitana (Leyvachelys_cipadi (Sandownia_harrisi Angolachelys_mbaxi )))))))((((((((Toxochelys_latiremis (((Bouliachelys_suteri (Calcarichelys_gemma (Chelosphargis_advena ((Rhinochelys_pulchriceps Rhinochelys_nammourensis )(Santanachelys_gaffneyi Notochelone_costata )))))((Ocepechelon_bouyai (Protostega_gigas Archelon_ischyros ))(Desmatochelys_lowii Desmatochelys_padillai )))(Corsochelys_halinches ((Dermochelys_coriacea Eosphargis_breineri )(Nichollsemys_baieri (Allopleuron_hoffmanni ((Procolpochelys_charlestonensis ((Eretmochelys_imbricata (Caretta_caretta (Lepidochelys_olivacea Lepidochelys_kempii )))(Chelonia_mydas Natator_depressus )))(Erquelinnesia_gosseleti (Oligochelone_rupelensis (Argillochelys_cuneiceps ((Puppigerus_camperi Eochelone_brabantica )(Cabindachelys_landanensis (Peritresius_martini Ctenochelys )))))))))))))(Kirgizemys_dmitrievi (Judithemys_sukhanovi Kirgizemys_hoburensis )))((Chelydra_serpentina Macrochelys_temminckii )((Emarginachelys_cretacea (Staurotypus_salvinii (Sternotherus_odoratus Kinosternon_subrubrum )))(Dermatemys_mawii Baptemys_wyomingensis ))))((Platysternon_megacephalum (Chrysemys_picta Emys_orbicularis ))(Geoclemys_hamiltonii (Gopherus_polyphemus (Testudo_hermanni Chelonoidis_sp. )))))(Adocus_beatus ((Lissemys_punctata (Petrochelys_kyrgyzensis (Apalone_spinifera Pelodiscus_sinensis )))(Carettochelys_insculpta Allaeochelys_libyca ))))((Araripemys_barretoi ((Chelus_fimbriatus Phrynops_geoffroanus )(Elseya_dentata Chelodina_longicollis )))(Galianemys_whitei (Podocnemis_unifilis Pelomedusa_subrufa ))))(Dracochelys_bicuspis (Sinemys_gamera Sinemys_lens )))(Annemys_levensis (Annemys_latiens (Annemys_sp._IVPP_V18106 (Xinjiangchelys_wusu Xinjiangchelys_radiplicatoides ))))))(Arundelemys_dardeni (Eubaena_cephalica (Pleurosternon_bullockii Glyptops_plicatulus )))))))(Eileanchelys_waldmanni Kayentachelys_aprix ))))


List of state changes for each node (note that all character numbers are 'incorrect' as the follow the idiosyncratic TNT numeration staring with 0; to match character numbers from this list with those in matrix, add one [+1] for each):
 
    Thalssemys_bruntrutana : 
      Char. 206: 1 --> 2 
      Char. 219: 0 --> 1 
      Char. 236: 0 --> 1 
      Char. 248: 0 --> 1 
      Char. 252: 0 --> 1 
      Char. 307: 1 --> 0 
      Char. 312: 0 --> 1 
      Char. 331: 0 --> 1 
      Char. 341: 0 --> 1 
      Char. 342: 0 --> 2 
      Char. 344: 0 --> 1 
      Char. 349: 0 --> 1 
      Char. 350: 0 --> 1 
      Char. 355: 0 --> 1 
    NKMB_Wat18_211 : 
      No autapomorphies 
    Jurassichelon_oleronensis : 
      Char. 62: 0 --> 1 
      Char. 75: 0 --> 1 
      Char. 81: 1 --> 0 
      Char. 95: 0 --> 1 
      Char. 111: 1 --> 0 
      Char. 148: 2 --> 1 
    Portlandemys_mcdowelli : 
      Char. 182: 1 --> 0 
    Plesiochelys_planiceps : 
      Char. 62: 0 --> 1 
    Plesiochelys_etalloni : 
      Char. 3: 0 --> 1 
      Char. 105: 1 --> 0 
      Char. 144: 1 --> 0 
    Plesiochelys_bigleri : 
      Char. 143: 1 --> 0 
      Char. 148: 2 --> 1 
    Solnhofia_parsonsi : 
      Char. 17: 0 --> 1 
      Char. 60: 0 --> 1 
      Char. 62: 0 --> 1 
      Char. 90: 1 --> 2 
      Char. 96: 0 --> 1 
      Char. 97: 1 --> 0 
      Char. 101: 1 --> 0 
      Char. 108: 2 --> 1 
      Char. 110: 1 --> 0 
      Char. 117: 0 --> 2 
      Char. 120: 0 --> 1 
      Char. 127: 1 --> 0 
      Char. 175: 0 --> 1 
      Char. 211: 0 --> 1 
    Sandownia_harrisi : 
      Char. 16: 1 --> 0 
      Char. 148: 2 --> 1 
    Brachyopsemys_tingitana : 
      Char. 48: 0 --> 1 
      Char. 71: 0 --> 1 
      Char. 116: 0 --> 1 
      Char. 162: 0 --> 1 
      Char. 164: 1 --> 0 
    Leyvachelys_cipadi : 
      Char. 2: 1 --> 0 
      Char. 27: 1 --> 0 
      Char. 49: 0 --> 1 
      Char. 62: 0 --> 1 
      Char. 142: 0 --> 1 
    Angolachelys_mbaxi : 
      Char. 28: 0 --> 1 
      Char. 47: 1 --> 0 
      Char. 48: 0 --> 1 
      Char. 94: 0 --> 2 
      Char. 105: 1 --> 0 
      Char. 110: 1 --> 0 
      Char. 133: 1 --> 2 
    Rhinochelys_pulchriceps : 
      No autapomorphies 
    Santanachelys_gaffneyi : 
      Char. 106: 1 --> 0 
      Char. 149: 1 --> 0 
    Bouliachelys_suteri : 
      Char. 8: 1 --> 0 
      Char. 11: 1 --> 0 
      Char. 76: 2 --> 0 
      Char. 83: 0 --> 1 
      Char. 96: 0 --> 1 
      Char. 123: 0 --> 1 
      Char. 134: 0 --> 1 
    Notochelone_costata : 
      Char. 67: 1 --> 0 
      Char. 126: 0 --> 1 
    Ocepechelon_bouyai : 
      Char. 13: 0 --> 1 
      Char. 38: 0 --> 1 
      Char. 48: 0 --> 1 
      Char. 58: 1 --> 0 
      Char. 92: 1 --> 0 
      Char. 111: 1 --> 0 
      Char. 143: 2 --> 1 
    Desmatochelys_lowii : 
      Char. 96: 0 --> 1 
      Char. 199: 0 --> 1 
    Desmatochelys_padillai : 
      Char. 18: 0 --> 1 
      Char. 100: 1 --> 2 
      Char. 153: 1 --> 0 
    Rhinochelys_nammourensis : 
      Char. 16: 1 --> 0 
    Chelosphargis_advena : 
      Char. 143: 2 --> 1 
    Calcarichelys_gemma : 
      Char. 0: 0 --> 1 
      Char. 105: 1 --> 0 
      Char. 246: 0 --> 1 
    Protostega_gigas : 
      Char. 186: 1 --> 0 
    Archelon_ischyros : 
      Char. 44: 0 --> 1 
      Char. 318: 0 --> 1 
    Dermochelys_coriacea : 
      Char. 25: 1 --> 0 
      Char. 42: 0 --> 1 
      Char. 67: 1 --> 0 
      Char. 95: 0 --> 1 
      Char. 202: 0 --> 1 
      Char. 205: 0 --> 1 
      Char. 240: 1 --> 0 
      Char. 352: 0 --> 1 
    Eosphargis_breineri : 
      Char. 91: 1 --> 0 
      Char. 102: 0 --> 1 
      Char. 137: 0 --> 1 
      Char. 190: 0 --> 1 
    Lepidochelys_olivacea : 
      Char. 101: 1 --> 0 
      Char. 133: 2 --> 1 
      Char. 174: 0 --> 1 
    Caretta_caretta : 
      Char. 60: 0 --> 1 
      Char. 64: 0 --> 1 
      Char. 99: 0 --> 1 
      Char. 162: 0 --> 1 
      Char. 222: 1 --> 0 
    Chelonia_mydas : 
      Char. 99: 0 --> 2 
      Char. 101: 1 --> 0 
      Char. 102: 1 --> 0 
      Char. 103: 1 --> 0 
      Char. 116: 0 --> 1 
      Char. 121: 0 --> 1 
      Char. 125: 0 --> 1 
      Char. 127: 0 --> 1 
      Char. 133: 2 --> 0 
      Char. 140: 2 --> 0 
      Char. 190: 0 --> 1 
      Char. 216: 1 --> 0 
    Eretmochelys_imbricata : 
      Char. 117: 0 --> 1 
      Char. 121: 0 --> 1 
      Char. 133: 2 --> 0 
      Char. 176: 1 --> 0 
      Char. 225: 1 --> 0 
    Lepidochelys_kempii : 
      Char. 29: 0 --> 1 
      Char. 52: 0 --> 1 
      Char. 103: 1 --> 0 
      Char. 178: 1 --> 0 
    Natator_depressus : 
      Char. 75: 1 --> 0 
      Char. 143: 1 --> 2 
      Char. 176: 1 --> 0 
      Char. 183: 0 --> 1 
      Char. 225: 1 --> 0 
      Char. 354: 0 --> 1 
    Puppigerus_camperi : 
      Char. 91: 1 --> 0 
      Char. 101: 1 --> 0 
      Char. 145: 1 --> 0 
      Char. 150: 0 --> 1 
      Char. 174: 0 --> 1 
      Char. 211: 1 --> 0 
      Char. 222: 1 --> 0 
      Char. 259: 1 --> 0 
    Argillochelys_cuneiceps : 
      Char. 58: 0 --> 1 
      Char. 150: 0 --> 1 
      Char. 155: 1 --> 0 
    Allopleuron_hoffmanni : 
      Char. 25: 1 --> 0 
      Char. 42: 0 --> 1 
      Char. 76: 2 --> 1 
      Char. 79: 2 --> 1 
      Char. 80: 0 --> 1 
      Char. 84: 0 --> 1 
      Char. 132: 0 --> 1 
      Char. 164: 1 --> 0 
      Char. 176: 1 --> 0 
      Char. 186: 1 --> 0 
      Char. 190: 0 --> 1 
      Char. 195: 1 --> 0 
      Char. 225: 1 --> 0 
      Char. 318: 0 --> 1 
    Nichollsemys_baieri : 
      Char. 18: 0 --> 1 
      Char. 34: 0 --> 1 
      Char. 62: 0 --> 1 
      Char. 89: 1 --> 0 
      Char. 104: 0 --> 1 
      Char. 124: 0 --> 1 
      Char. 127: 0 --> 1 
      Char. 151: 0 --> 1 
    Eochelone_brabantica : 
      Char. 55: 1 --> 0 
      Char. 56: 1 --> 0 
      Char. 57: 1 --> 0 
      Char. 65: 0 --> 1 
      Char. 67: 2 --> 1 
      Char. 133: 2 --> 0 
      Char. 139: 2 --> 1 
      Char. 175: 1 --> 0 
    Corsochelys_halinches : 
      Char. 13: 0 --> 1 
      Char. 118: 0 --> 1 
      Char. 128: 0 --> 1 
      Char. 139: 02 --> 1 
      Char. 156: 0 --> 1 
      Char. 284: 1 --> 0 
      Char. 331: 2 --> 1 
    Procolpochelys_charlestonensis : 
      Char. 99: 0 --> 1 
      Char. 101: 1 --> 0 
      Char. 174: 0 --> 1 
      Char. 198: 0 --> 1 
      Char. 203: 1 --> 0 
      Char. 212: 1 --> 0 
      Char. 221: 1 --> 0 
    Peritresius_martini : 
      Char. 229: 1 --> 0 
      Char. 278: 0 --> 1 
      Char. 296: 0 --> 1 
      Char. 318: 0 --> 1 
    Ctenochelys : 
      Char. 216: 2 --> 0 
    Cabindachelys_landanensis : 
      Char. 21: 1 --> 2 
    Oligochelone_rupelensis : 
      No autapomorphies 
    Erquelinnesia_gosseleti : 
      Char. 13: 0 --> 1 
      Char. 48: 0 --> 1 
      Char. 174: 0 --> 1 
      Char. 213: 1 --> 0 
      Char. 229: 1 --> 0 
      Char. 318: 0 --> 1 
      Char. 333: 1 --> 0 
    Toxochelys_latiremis : 
      Char. 13: 0 --> 1 
      Char. 65: 1 --> 0 
      Char. 136: 0 --> 1 
      Char. 145: 0 --> 1 
      Char. 173: 0 --> 1 
      Char. 183: 0 --> 1 
      Char. 199: 0 --> 1 
      Char. 274: 0 --> 1 
      Char. 276: 0 --> 1 
      Char. 277: 0 --> 1 
      Char. 305: 1 --> 0 
    Chelydra_serpentina : 
      Char. 8: 1 --> 0 
      Char. 24: 0 --> 1 
      Char. 28: 1 --> 0 
      Char. 142: 0 --> 1 
      Char. 197: 1 --> 2 
      Char. 221: 0 --> 2 
    Macrochelys_temminckii : 
      Char. 65: 1 --> 0 
      Char. 84: 0 --> 1 
      Char. 117: 0 --> 1 
      Char. 124: 1 --> 0 
      Char. 140: 1 --> 0 
      Char. 143: 0 --> 1 
      Char. 150: 1 --> 0 
      Char. 226: 1 --> 0 
      Char. 303: 1 --> 2 
    Sternotherus_odoratus : 
      Char. 97: 1 --> 0 
      Char. 99: 0 --> 1 
      Char. 116: 1 --> 0 
      Char. 117: 2 --> 0 
      Char. 129: 1 --> 0 
      Char. 138: 0 --> 1 
      Char. 176: 1 --> 0 
      Char. 210: 0 --> 1 
    Staurotypus_salvinii : 
      Char. 38: 0 --> 1 
      Char. 49: 1 --> 0 
      Char. 106: 0 --> 1 
      Char. 140: 1 --> 0 
    Kinosternon_subrubrum : 
      Char. 52: 0 --> 1 
      Char. 111: 1 --> 0 
      Char. 115: 0 --> 1 
      Char. 126: 0 --> 1 
      Char. 142: 0 --> 1 
      Char. 160: 1 --> 0 
      Char. 182: 0 --> 1 
      Char. 207: 1 --> 0 
      Char. 325: 0 --> 1 
    Dermatemys_mawii : 
      Char. 64: 0 --> 1 
      Char. 105: 1 --> 0 
      Char. 116: 1 --> 0 
      Char. 140: 1 --> 0 
      Char. 209: 0 --> 1 
      Char. 258: 0 --> 1 
      Char. 269: 0 --> 1 
      Char. 286: 1 --> 0 
    Baptemys_wyomingensis : 
      Char. 120: 0 --> 1 
      Char. 121: 0 --> 2 
      Char. 143: 0 --> 1 
      Char. 150: 1 --> 0 
      Char. 173: 0 --> 1 
      Char. 185: 0 --> 1 
      Char. 256: 0 --> 1 
      Char. 322: 0 --> 1 
    Emarginachelys_cretacea : 
      Char. 29: 1 --> 0 
      Char. 108: 2 --> 1 
      Char. 110: 0 --> 1 
      Char. 124: 1 --> 0 
      Char. 248: 0 --> 2 
    Chrysemys_picta : 
      Char. 22: 1 --> 0 
      Char. 38: 0 --> 1 
      Char. 58: 0 --> 2 
      Char. 68: 0 --> 1 
      Char. 114: 0 --> 1 
      Char. 121: 0 --> 1 
      Char. 123: 0 --> 1 
      Char. 127: 1 --> 0 
      Char. 234: 1 --> 0 
      Char. 250: 0 --> 1 
      Char. 256: 0 --> 1 
      Char. 273: 0 --> 1 
      Char. 289: 0 --> 1 
    Emys_orbicularis : 
      Char. 28: 1 --> 0 
      Char. 65: 2 --> 0 
      Char. 72: 1 --> 0 
      Char. 91: 1 --> 0 
      Char. 142: 0 --> 1 
      Char. 145: 0 --> 1 
      Char. 237: 0 --> 1 
      Char. 257: 0 --> 1 
      Char. 258: 1 --> 0 
      Char. 271: 0 --> 1 
    Geoclemys_hamiltonii : 
      Char. 26: 0 --> 1 
      Char. 42: 0 --> 1 
      Char. 67: 0 --> 1 
      Char. 68: 0 --> 1 
      Char. 121: 0 --> 3 
      Char. 122: 0 --> 1 
      Char. 189: 0 --> 1 
      Char. 190: 0 --> 1 
      Char. 207: 0 --> 1 
      Char. 257: 0 --> 1 
      Char. 271: 0 --> 1 
      Char. 333: 0 --> 1 
    Testudo_hermanni : 
      Char. 42: 0 --> 1 
      Char. 66: 1 --> 0 
      Char. 101: 1 --> 0 
      Char. 114: 0 --> 1 
      Char. 122: 0 --> 1 
      Char. 184: 0 --> 1 
    Gopherus_polyphemus : 
      Char. 21: 1 --> 2 
      Char. 22: 1 --> 0 
      Char. 54: 0 --> 1 
      Char. 71: 0 --> 1 
      Char. 103: 0 --> 1 
      Char. 125: 0 --> 1 
      Char. 127: 1 --> 0 
      Char. 140: 1 --> 0 
    Chelonoidis_sp. : 
      Char. 13: 0 --> 1 
      Char. 40: 1 --> 0 
      Char. 162: 0 --> 1 
      Char. 198: 1 --> 0 
      Char. 207: 0 --> 1 
      Char. 225: 1 --> 0 
      Char. 234: 0 --> 1 
      Char. 249: 0 --> 1 
      Char. 250: 1 --> 0 
      Char. 251: 0 --> 1 
      Char. 257: 0 --> 2 
      Char. 273: 1 --> 0 
      Char. 278: 1 --> 0 
      Char. 281: 1 --> 0 
      Char. 296: 1 --> 0 
      Char. 304: 1 --> 2 
      Char. 305: 1 --> 0 
      Char. 318: 1 --> 0 
    Platysternon_megacephalum : 
      Char. 16: 0 --> 1 
      Char. 18: 2 --> 0 
      Char. 32: 0 --> 1 
      Char. 35: 1 --> 0 
      Char. 40: 1 --> 0 
      Char. 43: 0 --> 1 
      Char. 52: 0 --> 1 
      Char. 58: 0 --> 1 
      Char. 65: 2 --> 1 
      Char. 75: 1 --> 0 
      Char. 77: 1 --> 2 
      Char. 95: 1 --> 0 
      Char. 101: 1 --> 0 
      Char. 102: 0 --> 1 
      Char. 110: 0 --> 1 
      Char. 125: 0 --> 1 
      Char. 126: 0 --> 1 
      Char. 139: 0 --> 2 
      Char. 140: 1 --> 0 
      Char. 143: 0 --> 1 
      Char. 160: 1 --> 0 
      Char. 164: 0 --> 1 
      Char. 182: 0 --> 1 
      Char. 185: 0 --> 1 
      Char. 201: 1 --> 0 
      Char. 207: 0 --> 1 
      Char. 251: 0 --> 1 
      Char. 257: 0 --> 2 
      Char. 281: 1 --> 0 
      Char. 296: 1 --> 0 
      Char. 304: 1 --> 2 
      Char. 305: 1 --> 0 
    Apalone_spinifera : 
      Char. 58: 0 --> 1 
      Char. 96: 1 --> 0 
      Char. 346: 1 --> 0 
    Pelodiscus_sinensis : 
      Char. 123: 0 --> 1 
    Lissemys_punctata : 
      Char. 29: 1 --> 0 
      Char. 69: 1 --> 0 
      Char. 101: 1 --> 0 
      Char. 104: 1 --> 2 
      Char. 165: 1 --> 0 
      Char. 185: 1 --> 0 
    Carettochelys_insculpta : 
      No autapomorphies 
    Allaeochelys_libyca : 
      Char. 127: 1 --> 0 
    Petrochelys_kyrgyzensis : 
      No autapomorphies 
    Adocus_beatus : 
      Char. 58: 0 --> 2 
      Char. 81: 0 --> 1 
      Char. 143: 0 --> 1 
      Char. 148: 2 --> 1 
      Char. 200: 0 --> 1 
      Char. 234: 1 --> 0 
      Char. 285: 1 --> 0 
    Chelus_fimbriatus : 
      Char. 5: 1 --> 0 
      Char. 22: 1 --> 0 
      Char. 48: 0 --> 1 
      Char. 129: 1 --> 0 
      Char. 149: 1 --> 0 
      Char. 160: 1 --> 0 
      Char. 189: 0 --> 1 
      Char. 190: 0 --> 1 
      Char. 201: 1 --> 0 
      Char. 209: 1 --> 0 
      Char. 225: 1 --> 0 
      Char. 266: 0 --> 2 
      Char. 268: 0 --> 1 
      Char. 271: 0 --> 1 
      Char. 281: 0 --> 1 
      Char. 282: 0 --> 1 
    Phrynops_geoffroanus : 
      Char. 104: 0 --> 1 
      Char. 142: 0 --> 1 
      Char. 191: 1 --> 0 
      Char. 204: 0 --> 1 
      Char. 295: 1 --> 0 
    Elseya_dentata : 
      Char. 16: 0 --> 1 
      Char. 18: 2 --> 0 
      Char. 23: 0 --> 1 
      Char. 58: 0 --> 2 
      Char. 60: 0 --> 1 
      Char. 173: 1 --> 0 
      Char. 175: 0 --> 1 
      Char. 176: 1 --> 0 
      Char. 184: 0 --> 1 
      Char. 252: 1 --> 0 
      Char. 333: 0 --> 1 
      Char. 345: 0 --> 1 
    Chelodina_longicollis : 
      Char. 12: 0 --> 1 
      Char. 82: 0 --> 1 
      Char. 104: 0 --> 1 
      Char. 129: 1 --> 0 
      Char. 180: 1 --> 0 
      Char. 266: 0 --> 1 
    Araripemys_barretoi : 
      Char. 38: 0 --> 1 
      Char. 73: 0 --> 1 
      Char. 95: 1 --> 2 
      Char. 96: 0 --> 1 
      Char. 116: 1 --> 0 
      Char. 180: 1 --> 0 
      Char. 189: 0 --> 1 
      Char. 190: 0 --> 1 
      Char. 192: 3 --> 4 
      Char. 207: 1 --> 0 
      Char. 211: 0 --> 1 
      Char. 231: 0 --> 1 
      Char. 235: 0 --> 1 
      Char. 236: 0 --> 1 
      Char. 247: 0 --> 1 
      Char. 248: 0 --> 1 
      Char. 265: 0 --> 1 
      Char. 275: 0 --> 1 
      Char. 345: 0 --> 1 
    Podocnemis_unifilis : 
      Char. 18: 2 --> 0 
      Char. 30: 0 --> 1 
      Char. 42: 0 --> 1 
      Char. 55: 0 --> 1 
      Char. 96: 0 --> 1 
      Char. 116: 1 --> 0 
      Char. 117: 0 --> 2 
      Char. 154: 1 --> 0 
      Char. 159: 1 --> 0 
      Char. 271: 0 --> 1 
      Char. 330: 0 --> 1 
      Char. 344: 0 --> 1 
      Char. 345: 0 --> 1 
    Pelomedusa_subrufa : 
      Char. 22: 1 --> 0 
      Char. 38: 0 --> 1 
      Char. 124: 0 --> 2 
      Char. 125: 0 --> 1 
      Char. 142: 0 --> 1 
      Char. 144: 1 --> 0 
      Char. 152: 0 --> 1 
      Char. 155: 1 --> 0 
    Galianemys_whitei : 
      Char. 32: 0 --> 1 
      Char. 34: 1 --> 0 
      Char. 43: 0 --> 1 
      Char. 84: 0 --> 1 
      Char. 114: 0 --> 1 
      Char. 132: 0 --> 1 
      Char. 139: 0 --> 2 
      Char. 153: 1 --> 0 
    Annemys_levensis : 
      Char. 137: 0 --> 1 
      Char. 209: 0 --> 1 
      Char. 229: 1 --> 0 
    Annemys_latiens : 
      Char. 88: 1 --> 0 
      Char. 122: 0 --> 1 
    Annemys_sp._IVPP_V18106 : 
      Char. 81: 0 --> 1 
      Char. 97: 1 --> 0 
      Char. 124: 0 --> 1 
      Char. 132: 0 --> 1 
      Char. 144: 1 --> 0 
      Char. 156: 0 --> 1 
    Xinjiangchelys_wusu : 
      Char. 263: 1 --> 0 
    Xinjiangchelys_radiplicatoides : 
      Char. 91: 0 --> 1 
      Char. 95: 1 --> 2 
      Char. 110: 1 --> 0 
      Char. 186: 0 --> 1 
    Sinemys_gamera : 
      Char. 1: 0 --> 1 
    Sinemys_lens : 
      Char. 108: 2 --> 1 
    Dracochelys_bicuspis : 
      Char. 53: 0 --> 1 
      Char. 58: 0 --> 1 
      Char. 81: 0 --> 1 
      Char. 117: 0 --> 2 
      Char. 147: 1 --> 0 
      Char. 193: 0 --> 1 
      Char. 219: 0 --> 1 
      Char. 282: 0 --> 1 
    Ordosemys_sp._IVPP_V12092 : 
      Char. 38: 0 --> 1 
      Char. 80: 0 --> 1 
      Char. 100: 0 --> 2 
      Char. 117: 0 --> 2 
      Char. 135: 0 --> 1 
      Char. 260: 0 --> 1 
    Judithemys_sukhanovi : 
      Char. 34: 2 --> 1 
      Char. 150: 1 --> 0 
    Kirgizemys_hoburensis : 
      Char. 90: 2 --> 1 
      Char. 108: 2 --> 1 
      Char. 155: 1 --> 0 
      Char. 164: 1 --> 0 
      Char. 204: 0 --> 1 
      Char. 277: 0 --> 1 
    Kirgizemys_dmitrievi : 
      Char. 61: 1 --> 0 
      Char. 97: 1 --> 0 
      Char. 141: 0 --> 1 
      Char. 162: 0 --> 1 
    Meiolania_planiceps : 
      Char. 25: 1 --> 0 
      Char. 33: 0 --> 1 
      Char. 36: 0 --> 1 
      Char. 37: 0 --> 1 
      Char. 58: 01 --> 2 
      Char. 66: 0 --> 1 
      Char. 75: 0 --> 1 
      Char. 77: 1 --> 3 
      Char. 78: 0 --> 1 
      Char. 90: 1 --> 2 
      Char. 112: 0 --> 1 
      Char. 140: 1 --> 0 
      Char. 143: 1 --> 0 
      Char. 148: 0 --> 1 
      Char. 160: 1 --> 0 
      Char. 232: 0 --> 1 
      Char. 235: 0 --> 1 
      Char. 252: 0 --> 1 
      Char. 253: 0 --> 1 
      Char. 284: 0 --> 1 
      Char. 306: 0 --> 1 
    Chubutemys_copelloi : 
      Char. 3: 0 --> 1 
      Char. 27: 1 --> 0 
      Char. 29: 1 --> 0 
      Char. 62: 0 --> 1 
      Char. 96: 0 --> 1 
      Char. 283: 0 --> 1 
    Eubaena_cephalica : 
      Char. 6: 1 --> 2 
      Char. 11: 1 --> 0 
      Char. 15: 0 --> 1 
      Char. 75: 0 --> 1 
      Char. 87: 0 --> 1 
      Char. 90: 1 --> 2 
      Char. 130: 0 --> 1 
      Char. 163: 0 --> 1 
    Arundelemys_dardeni : 
      Char. 106: 0 --> 1 
      Char. 123: 1 --> 0 
      Char. 126: 0 --> 1 
    Pleurosternon_bullockii : 
      Char. 35: 0 --> 1 
      Char. 58: 1 --> 0 
      Char. 132: 1 --> 2 
      Char. 192: 0 --> 3 
      Char. 221: 1 --> 0 
      Char. 223: 0 --> 1 
      Char. 264: 0 --> 1 
    Glyptops_plicatulus : 
      No autapomorphies 
    Kallokibotion_bajazidi : 
      Char. 60: 0 --> 1 
      Char. 79: 1 --> 2 
      Char. 118: 0 --> 1 
      Char. 130: 0 --> 1 
      Char. 145: 0 --> 1 
      Char. 176: 0 --> 1 
      Char. 222: 0 --> 1 
      Char. 257: 0 --> 2 
    Eileanchelys_waldmanni : 
      Char. 204: 0 --> 1 
    Kayentachelys_aprix : 
      Char. 84: 0 --> 1 
      Char. 131: 2 --> 1 
      Char. 218: 1 --> 0 
      Char. 221: 1 --> 0 
    Australochelys_africanus : 
      Char. 130: 0 --> 1 
    Proganochelys_quenstedtii : 
      No autapomorphies 
   Node 99 : 
      No synapomorphies 
   Node 100 : 
      Char. 81: 0 --> 1 
      Char. 83: 0 --> 1 
      Char. 114: 0 --> 1 
   Node 101 : 
      Char. 2: 0 --> 1 
      Char. 13: 0 --> 1 
      Char. 121: 2 --> 0 
      Char. 124: 1 --> 0 
      Char. 148: 0 --> 1 
      Char. 239: 0 --> 1 
      Char. 253: 0 --> 1 
   Node 102 : 
      Char. 16: 1 --> 0 
      Char. 34: 0 --> 1 
      Char. 47: 0 --> 1 
      Char. 110: 0 --> 1 
      Char. 120: 1 --> 0 
      Char. 229: 0 --> 1 
      Char. 334: 0 --> 1 
   Node 103 : 
      Char. 11: 0 --> 1 
      Char. 156: 1 --> 0 
      Char. 245: 0 --> 1 
      Char. 280: 1 --> 0 
   Node 104 : 
      Char. 91: 0 --> 1 
      Char. 107: 0 --> 1 
      Char. 108: 1 --> 2 
      Char. 121: 0 --> 2 
   Node 105 : 
      Char. 21: 0 --> 1 
      Char. 65: 0 --> 2 
      Char. 79: 0 --> 1 
      Char. 111: 0 --> 1 
      Char. 120: 0 --> 1 
      Char. 146: 0 --> 1 
      Char. 308: 0 --> 1 
   Node 106 : 
      Char. 4: 1 --> 0 
      Char. 8: 0 --> 1 
      Char. 10: 0 --> 1 
      Char. 66: 1 --> 0 
      Char. 77: 0 --> 1 
      Char. 108: 0 --> 1 
      Char. 114: 1 --> 0 
      Char. 119: 0 --> 1 
      Char. 131: 0 --> 2 
      Char. 140: 2 --> 1 
   Node 107 : 
      No synapomorphies 
   Node 108 : 
      Char. 94: 0 --> 1 
      Char. 100: 0 --> 1 
      Char. 156: 0 --> 1 
   Node 109 : 
      Char. 27: 1 --> 0 
      Char. 39: 0 --> 1 
      Char. 58: 0 --> 1 
      Char. 133: 0 --> 2 
   Node 110 : 
      Char. 256: 0 --> 1 
      Char. 280: 0 --> 1 
      Char. 333: 0 --> 1 
      Char. 353: 0 --> 1 
   Node 111 : 
      Char. 108: 2 --> 1 
   Node 112 : 
      Char. 90: 1 --> 2 
      Char. 97: 1 --> 0 
      Char. 123: 1 --> 0 
      Char. 129: 0 --> 1 
      Char. 218: 1 --> 0 
   Node 113 : 
      Char. 3: 0 --> 1 
      Char. 49: 1 --> 0 
      Char. 56: 0 --> 1 
      Char. 67: 0 --> 2 
      Char. 99: 0 --> 1 
      Char. 121: 0 --> 1 
      Char. 129: 0 --> 1 
      Char. 174: 0 --> 1 
      Char. 176: 0 --> 1 
      Char. 181: 0 --> 1 
   Node 114 : 
      Char. 55: 0 --> 1 
      Char. 111: 1 --> 0 
   Node 115 : 
      Char. 21: 1 --> 2 
      Char. 77: 1 --> 2 
   Node 116 : 
      Char. 34: 1 --> 0 
      Char. 57: 0 --> 1 
      Char. 68: 0 --> 1 
      Char. 81: 1 --> 0 
      Char. 109: 0 --> 1 
      Char. 114: 1 --> 0 
      Char. 133: 0 --> 1 
      Char. 186: 0 --> 1 
   Node 117 : 
      Char. 9: 0 --> 1 
   Node 118 : 
      Char. 14: 1 --> 2 
      Char. 259: 1 --> 0 
   Node 119 : 
      Char. 3: 1 --> 0 
   Node 120 : 
      Char. 153: 1 --> 0 
      Char. 162: 1 --> 0 
   Node 121 : 
      Char. 22: 1 --> 0 
      Char. 175: 0 --> 1 
   Node 122 : 
      Char. 62: 0 --> 1 
      Char. 75: 1 --> 0 
      Char. 92: 0 --> 1 
      Char. 100: 0 --> 1 
      Char. 104: 0 --> 1 
      Char. 117: 0 --> 2 
      Char. 221: 1 --> 0 
      Char. 248: 1 --> 2 
      Char. 338: 0 --> 1 
   Node 123 : 
      Char. 18: 1 --> 0 
      Char. 141: 0 --> 1 
      Char. 162: 0 --> 1 
      Char. 223: 0 --> 1 
      Char. 259: 0 --> 1 
      Char. 312: 0 --> 1 
      Char. 313: 0 --> 1 
      Char. 327: 1 --> 0 
      Char. 333: 0 --> 1 
      Char. 340: 0 --> 1 
      Char. 344: 0 --> 1 
      Char. 351: 0 --> 1 
      Char. 353: 0 --> 1 
   Node 124 : 
      Char. 39: 0 --> 1 
      Char. 67: 0 --> 1 
      Char. 95: 1 --> 0 
      Char. 106: 0 --> 1 
      Char. 116: 1 --> 0 
      Char. 124: 1 --> 0 
      Char. 133: 0 --> 2 
      Char. 140: 1 --> 2 
      Char. 150: 1 --> 0 
      Char. 195: 0 --> 1 
      Char. 211: 0 --> 1 
      Char. 222: 0 --> 1 
      Char. 235: 0 --> 1 
      Char. 239: 1 --> 0 
      Char. 240: 0 --> 1 
      Char. 251: 0 --> 1 
      Char. 260: 0 --> 1 
      Char. 331: 0 --> 2 
      Char. 336: 0 --> 1 
      Char. 341: 0 --> 1 
      Char. 349: 0 --> 1 
      Char. 355: 0 --> 1 
   Node 125 : 
      Char. 0: 1 --> 0 
      Char. 18: 2 --> 1 
      Char. 28: 1 --> 0 
      Char. 96: 1 --> 0 
      Char. 164: 0 --> 1 
      Char. 248: 0 --> 1 
      Char. 290: 1 --> 0 
      Char. 292: 1 --> 0 
      Char. 301: 1 --> 0 
   Node 126 : 
      Char. 65: 2 --> 1 
      Char. 176: 0 --> 1 
      Char. 247: 0 --> 1 
   Node 127 : 
      Char. 124: 0 --> 1 
      Char. 150: 0 --> 1 
      Char. 265: 0 --> 1 
      Char. 277: 1 --> 0 
   Node 128 : 
      Char. 13: 1 --> 0 
      Char. 69: 0 --> 1 
      Char. 96: 0 --> 1 
      Char. 123: 1 --> 0 
      Char. 164: 1 --> 0 
      Char. 207: 1 --> 0 
      Char. 282: 0 --> 1 
      Char. 290: 0 --> 1 
      Char. 292: 0 --> 1 
      Char. 294: 0 --> 1 
      Char. 301: 0 --> 1 
   Node 129 : 
      Char. 0: 0 --> 1 
      Char. 28: 0 --> 1 
      Char. 90: 1 --> 2 
      Char. 129: 0 --> 1 
      Char. 148: 1 --> 2 
      Char. 279: 0 --> 1 
      Char. 298: 0 --> 2 
   Node 130 : 
      Char. 15: 0 --> 1 
      Char. 35: 0 --> 1 
      Char. 186: 0 --> 1 
      Char. 277: 0 --> 1 
      Char. 284: 0 --> 1 
   Node 131 : 
      Char. 116: 0 --> 1 
      Char. 207: 0 --> 1 
      Char. 228: 0 --> 1 
      Char. 293: 0 --> 1 
   Node 132 : 
      No synapomorphies 
   Node 133 : 
      Char. 15: 1 --> 0 
      Char. 67: 1 --> 0 
      Char. 94: 01 --> 2 
   Node 134 : 
      Char. 3: 1 --> 0 
      Char. 116: 0 --> 1 
      Char. 129: 1 --> 0 
      Char. 195: 1 --> 0 
      Char. 240: 1 --> 2 
   Node 135 : 
      Char. 19: 0 --> 1 
      Char. 76: 2 --> 1 
      Char. 223: 1 --> 0 
   Node 136 : 
      Char. 0: 0 --> 1 
      Char. 11: 1 --> 0 
      Char. 52: 0 --> 1 
      Char. 65: 1 --> 0 
      Char. 99: 0 --> 2 
      Char. 103: 0 --> 1 
      Char. 117: 2 --> 0 
   Node 137 : 
      Char. 11: 1 --> 0 
      Char. 16: 0 --> 1 
      Char. 53: 0 --> 1 
      Char. 94: 0 --> 2 
      Char. 97: 1 --> 0 
      Char. 99: 0 --> 2 
      Char. 111: 1 --> 0 
      Char. 150: 0 --> 1 
      Char. 331: 2 --> 3 
      Char. 332: 0 --> 1 
   Node 138 : 
      Char. 22: 1 --> 0 
      Char. 145: 0 --> 1 
   Node 139 : 
      Char. 15: 1 --> 0 
      Char. 105: 1 --> 0 
      Char. 114: 0 --> 1 
      Char. 215: 0 --> 1 
   Node 140 : 
      Char. 145: 1 --> 0 
      Char. 175: 0 --> 1 
      Char. 203: 1 --> 0 
   Node 141 : 
      Char. 233: 0 --> 1 
      Char. 312: 1 --> 0 
   Node 142 : 
      Char. 7: 0 --> 1 
      Char. 114: 1 --> 0 
   Node 143 : 
      Char. 5: 0 --> 1 
      Char. 216: 2 --> 1 
      Char. 329: 0 --> 1 
      Char. 335: 0 --> 1 
      Char. 352: 0 --> 1 
   Node 144 : 
      No synapomorphies 
   Node 145 : 
      Char. 16: 0 --> 1 
      Char. 44: 0 --> 1 
      Char. 49: 1 --> 0 
      Char. 94: 0 --> 2 
      Char. 223: 1 --> 0 
   Node 146 : 
      Char. 28: 0 --> 1 
      Char. 55: 0 --> 1 
      Char. 56: 0 --> 1 
      Char. 67: 1 --> 2 
      Char. 68: 0 --> 1 
      Char. 100: 0 --> 2 
      Char. 102: 0 --> 1 
   Node 147 : 
      Char. 65: 1 --> 0 
      Char. 103: 0 --> 1 
      Char. 110: 0 --> 1 
      Char. 162: 1 --> 0 
   Node 148 : 
      Char. 79: 2 --> 1 
      Char. 175: 0 --> 1 
      Char. 179: 1 --> 0 
   Node 149 : 
      Char. 114: 1 --> 0 
      Char. 236: 1 --> 0 
      Char. 240: 1 --> 0 
   Node 150 : 
      Char. 24: 0 --> 1 
   Node 151 : 
      No synapomorphies 
   Node 152 : 
      No synapomorphies 
   Node 153 : 
      Char. 325: 1 --> 0 
   Node 154 : 
      No synapomorphies 
   Node 155 : 
      Char. 13: 0 --> 1 
      Char. 44: 1 --> 0 
      Char. 94: 2 --> 0 
      Char. 100: 2 --> 0 
      Char. 102: 1 --> 0 
      Char. 126: 1 --> 0 
      Char. 189: 0 --> 1 
      Char. 190: 0 --> 1 
   Node 156 : 
      Char. 11: 1 --> 0 
      Char. 52: 0 --> 1 
      Char. 77: 1 --> 2 
      Char. 95: 1 --> 0 
      Char. 114: 0 --> 1 
      Char. 126: 0 --> 1 
      Char. 175: 0 --> 1 
      Char. 178: 0 --> 1 
      Char. 201: 1 --> 0 
      Char. 211: 0 --> 1 
      Char. 225: 1 --> 0 
      Char. 235: 0 --> 1 
      Char. 248: 0 --> 2 
      Char. 251: 0 --> 1 
      Char. 259: 0 --> 1 
      Char. 260: 0 --> 1 
      Char. 276: 0 --> 1 
      Char. 304: 1 --> 2 
      Char. 305: 1 --> 0 
   Node 157 : 
      Char. 196: 0 --> 1 
   Node 158 : 
      Char. 24: 0 --> 1 
      Char. 185: 0 --> 1 
      Char. 208: 0 --> 1 
      Char. 242: 0 --> 1 
      Char. 269: 0 --> 1 
      Char. 270: 0 --> 1 
   Node 159 : 
      Char. 11: 1 --> 0 
      Char. 17: 0 --> 1 
      Char. 26: 0 --> 1 
      Char. 32: 0 --> 1 
      Char. 132: 0 --> 1 
      Char. 158: 0 --> 1 
      Char. 206: 1 --> 2 
      Char. 237: 0 --> 1 
      Char. 274: 0 --> 1 
      Char. 322: 0 --> 1 
   Node 160 : 
      Char. 323: 0 --> 1 
      Char. 344: 0 --> 1 
   Node 161 : 
      Char. 21: 1 --> 2 
      Char. 22: 1 --> 0 
      Char. 54: 0 --> 1 
      Char. 67: 0 --> 1 
      Char. 117: 0 --> 2 
      Char. 207: 0 --> 1 
      Char. 272: 0 --> 1 
   Node 162 : 
      Char. 34: 0 --> 1 
      Char. 79: 2 --> 1 
      Char. 97: 1 --> 0 
      Char. 157: 0 --> 1 
      Char. 176: 1 --> 0 
      Char. 177: 0 --> 1 
      Char. 247: 1 --> 0 
      Char. 250: 0 --> 1 
   Node 163 : 
      Char. 105: 1 --> 0 
      Char. 122: 0 --> 1 
      Char. 155: 1 --> 0 
   Node 164 : 
      Char. 225: 1 --> 0 
      Char. 344: 0 --> 1 
   Node 165 : 
      Char. 97: 1 --> 0 
      Char. 258: 0 --> 1 
      Char. 288: 0 --> 1 
   Node 166 : 
      Char. 66: 0 --> 1 
      Char. 72: 1 --> 0 
      Char. 156: 0 --> 1 
      Char. 234: 1 --> 0 
      Char. 249: 1 --> 0 
      Char. 250: 0 --> 1 
      Char. 273: 0 --> 1 
   Node 167 : 
      Char. 75: 1 --> 0 
   Node 168 : 
      Char. 27: 1 --> 0 
      Char. 58: 0 --> 2 
      Char. 76: 2 --> 1 
      Char. 77: 1 --> 2 
      Char. 142: 0 --> 1 
      Char. 155: 1 --> 0 
      Char. 201: 1 --> 0 
   Node 169 : 
      No synapomorphies 
   Node 170 : 
      Char. 164: 0 --> 1 
   Node 171 : 
      Char. 13: 0 --> 1 
      Char. 26: 0 --> 1 
      Char. 30: 0 --> 1 
      Char. 40: 1 --> 0 
      Char. 42: 0 --> 1 
      Char. 50: 0 --> 1 
      Char. 51: 0 --> 1 
      Char. 60: 0 --> 1 
      Char. 80: 0 --> 1 
      Char. 105: 1 --> 0 
      Char. 149: 1 --> 0 
      Char. 187: 0 --> 1 
      Char. 205: 0 --> 1 
      Char. 220: 0 --> 1 
      Char. 235: 0 --> 1 
      Char. 236: 0 --> 1 
      Char. 245: 1 --> 3 
      Char. 247: 0 --> 1 
      Char. 248: 0 --> 3 
      Char. 251: 0 --> 1 
      Char. 285: 1 --> 2 
      Char. 330: 0 --> 1 
      Char. 350: 0 --> 1 
   Node 172 : 
      Char. 5: 0 --> 1 
      Char. 48: 0 --> 1 
      Char. 49: 1 --> 0 
      Char. 62: 0 --> 1 
      Char. 64: 0 --> 1 
      Char. 71: 0 --> 1 
      Char. 77: 1 --> 2 
      Char. 95: 1 --> 2 
      Char. 99: 0 --> 1 
      Char. 104: 0 --> 1 
      Char. 113: 0 --> 1 
      Char. 114: 0 --> 1 
      Char. 133: 0 --> 1 
      Char. 191: 0 --> 1 
      Char. 262: 0 --> 1 
      Char. 324: 0 --> 1 
      Char. 327: 1 --> 0 
      Char. 333: 0 --> 1 
      Char. 344: 0 --> 1 
   Node 173 : 
      Char. 17: 0 --> 1 
      Char. 21: 1 --> 2 
      Char. 22: 1 --> 0 
      Char. 38: 0 --> 1 
      Char. 54: 0 --> 1 
      Char. 117: 0 --> 1 
      Char. 185: 0 --> 1 
      Char. 286: 1 --> 0 
      Char. 323: 0 --> 1 
   Node 174 : 
      Char. 85: 0 --> 1 
      Char. 117: 1 --> 2 
      Char. 121: 0 --> 3 
      Char. 125: 0 --> 1 
      Char. 138: 0 --> 1 
   Node 175 : 
      Char. 164: 1 --> 0 
   Node 176 : 
      Char. 3: 1 --> 0 
      Char. 31: 0 --> 1 
      Char. 34: 1 --> 2 
      Char. 186: 1 --> 0 
      Char. 287: 0 --> 3 
      Char. 288: 0 --> 1 
   Node 177 : 
      Char. 6: 0 --> 1 
      Char. 72: 1 --> 0 
      Char. 124: 0 --> 2 
      Char. 152: 0 --> 1 
      Char. 155: 1 --> 0 
      Char. 173: 0 --> 1 
      Char. 176: 0 --> 1 
      Char. 191: 0 --> 1 
      Char. 295: 0 --> 1 
   Node 178 : 
      Char. 4: 0 --> 1 
      Char. 5: 0 --> 1 
      Char. 41: 0 --> 1 
      Char. 70: 0 --> 1 
      Char. 87: 0 --> 1 
      Char. 93: 0 --> 1 
      Char. 97: 1 --> 0 
      Char. 105: 1 --> 0 
      Char. 107: 1 --> 2 
      Char. 108: 2 --> 0 
      Char. 133: 0 --> 1 
      Char. 159: 0 --> 1 
      Char. 250: 0 --> 1 
      Char. 258: 0 --> 1 
      Char. 264: 0 --> 1 
      Char. 283: 0 --> 1 
      Char. 287: 2 --> 0 
      Char. 317: 0 --> 1 
      Char. 327: 1 --> 0 
   Node 179 : 
      Char. 208: 0 --> 1 
      Char. 210: 0 --> 1 
      Char. 346: 1 --> 0 
   Node 180 : 
      Char. 58: 0 --> 2 
      Char. 61: 1 --> 2 
      Char. 73: 0 --> 1 
      Char. 164: 1 --> 0 
   Node 181 : 
      Char. 21: 1 --> 2 
      Char. 54: 0 --> 1 
      Char. 82: 0 --> 1 
   Node 182 : 
      Char. 38: 0 --> 1 
      Char. 126: 0 --> 1 
      Char. 204: 0 --> 1 
      Char. 232: 0 --> 1 
      Char. 263: 0 --> 1 
      Char. 276: 0 --> 1 
   Node 183 : 
      Char. 6: 0 --> 1 
      Char. 146: 1 --> 0 
   Node 184 : 
      Char. 1: 0 --> 1 
   Node 185 : 
      Char. 75: 0 --> 1 
      Char. 76: 2 --> 1 
   Node 186 : 
      Char. 6: 0 --> 1 
      Char. 34: 1 --> 2 
      Char. 77: 1 --> 2 
      Char. 97: 1 --> 0 
      Char. 135: 0 --> 1 
   Node 187 : 
      Char. 211: 0 --> 1 
      Char. 231: 0 --> 1 
      Char. 247: 0 --> 1 
   Node 188 : 
      Char. 13: 0 --> 1 
      Char. 65: 1 --> 2 
   Node 189 : 
      Char. 34: 0 --> 2 
      Char. 135: 0 --> 1 
      Char. 142: 0 --> 1 
      Char. 148: 2 --> 1 
   Node 190 : 
      Char. 117: 0 --> 2 
      Char. 132: 0 --> 1 
      Char. 138: 0 --> 1 
   Node 191 : 
      Char. 6: 0 --> 1 
      Char. 43: 0 --> 1 
      Char. 146: 1 --> 2 
   Node 192 : 
      Char. 2: 0 --> 1 
      Char. 76: 2 --> 1 
      Char. 95: 1 --> 2 
      Char. 108: 2 --> 1 
      Char. 133: 0 --> 1 
   Node 193 : 
      Char. 6: 0 --> 1 
      Char. 11: 0 --> 1 
      Char. 28: 0 --> 1 
      Char. 47: 0 --> 1 
      Char. 110: 0 --> 1 
      Char. 173: 0 --> 1 
 
Tree 1 : 
    Thalssemys_bruntrutana : 
      Char. 206: 1 --> 2 
      Char. 219: 0 --> 1 
      Char. 236: 0 --> 1 
      Char. 248: 0 --> 1 
      Char. 252: 0 --> 1 
      Char. 307: 1 --> 0 
      Char. 312: 0 --> 1 
      Char. 331: 0 --> 1 
      Char. 341: 0 --> 1 
      Char. 342: 0 --> 2 
      Char. 344: 0 --> 1 
      Char. 349: 0 --> 1 
      Char. 350: 0 --> 1 
      Char. 355: 0 --> 1 
    NKMB_Wat18_211 : 
      No autapomorphies 
    Jurassichelon_oleronensis : 
      Char. 62: 0 --> 1 
      Char. 75: 0 --> 1 
      Char. 81: 1 --> 0 
      Char. 95: 0 --> 1 
      Char. 111: 1 --> 0 
    Portlandemys_mcdowelli : 
      Char. 182: 1 --> 0 
    Plesiochelys_planiceps : 
      Char. 34: 1 --> 2 
      Char. 62: 0 --> 1 
    Plesiochelys_etalloni : 
      Char. 3: 0 --> 1 
      Char. 105: 1 --> 0 
      Char. 144: 1 --> 0 
    Plesiochelys_bigleri : 
      Char. 143: 1 --> 0 
    Solnhofia_parsonsi : 
      Char. 17: 0 --> 1 
      Char. 60: 0 --> 1 
      Char. 62: 0 --> 1 
      Char. 90: 1 --> 2 
      Char. 96: 0 --> 1 
      Char. 97: 1 --> 0 
      Char. 101: 1 --> 0 
      Char. 108: 2 --> 1 
      Char. 110: 1 --> 0 
      Char. 117: 0 --> 2 
      Char. 120: 0 --> 1 
      Char. 127: 1 --> 0 
      Char. 175: 0 --> 1 
      Char. 211: 0 --> 1 
    Sandownia_harrisi : 
      Char. 16: 1 --> 0 
      Char. 148: 2 --> 1 
    Brachyopsemys_tingitana : 
      Char. 48: 0 --> 1 
      Char. 71: 0 --> 1 
      Char. 116: 0 --> 1 
      Char. 162: 0 --> 1 
      Char. 164: 1 --> 0 
    Leyvachelys_cipadi : 
      Char. 2: 1 --> 0 
      Char. 27: 1 --> 0 
      Char. 49: 0 --> 1 
      Char. 62: 0 --> 1 
      Char. 142: 0 --> 1 
    Angolachelys_mbaxi : 
      Char. 28: 0 --> 1 
      Char. 47: 1 --> 0 
      Char. 48: 0 --> 1 
      Char. 94: 0 --> 2 
      Char. 105: 1 --> 0 
      Char. 110: 1 --> 0 
      Char. 133: 1 --> 2 
    Rhinochelys_pulchriceps : 
      No autapomorphies 
    Santanachelys_gaffneyi : 
      Char. 106: 1 --> 0 
      Char. 149: 1 --> 0 
    Bouliachelys_suteri : 
      Char. 8: 1 --> 0 
      Char. 11: 1 --> 0 
      Char. 76: 2 --> 0 
      Char. 83: 0 --> 1 
      Char. 96: 0 --> 1 
      Char. 123: 0 --> 1 
      Char. 134: 0 --> 1 
    Notochelone_costata : 
      Char. 67: 1 --> 0 
      Char. 126: 0 --> 1 
    Ocepechelon_bouyai : 
      Char. 13: 0 --> 1 
      Char. 38: 0 --> 1 
      Char. 48: 0 --> 1 
      Char. 58: 1 --> 0 
      Char. 92: 1 --> 0 
      Char. 111: 1 --> 0 
      Char. 143: 2 --> 1 
    Desmatochelys_lowii : 
      Char. 96: 0 --> 1 
      Char. 199: 0 --> 1 
    Desmatochelys_padillai : 
      Char. 18: 0 --> 1 
      Char. 100: 1 --> 2 
      Char. 153: 1 --> 0 
    Rhinochelys_nammourensis : 
      Char. 16: 1 --> 0 
    Chelosphargis_advena : 
      Char. 143: 2 --> 1 
    Calcarichelys_gemma : 
      Char. 0: 0 --> 1 
      Char. 105: 1 --> 0 
      Char. 246: 0 --> 1 
    Protostega_gigas : 
      Char. 186: 1 --> 0 
    Archelon_ischyros : 
      Char. 44: 0 --> 1 
      Char. 318: 0 --> 1 
    Dermochelys_coriacea : 
      Char. 25: 1 --> 0 
      Char. 42: 0 --> 1 
      Char. 67: 1 --> 0 
      Char. 95: 0 --> 1 
      Char. 202: 0 --> 1 
      Char. 205: 0 --> 1 
      Char. 240: 1 --> 0 
      Char. 352: 0 --> 1 
    Eosphargis_breineri : 
      Char. 91: 1 --> 0 
      Char. 102: 0 --> 1 
      Char. 137: 0 --> 1 
      Char. 190: 0 --> 1 
    Lepidochelys_olivacea : 
      Char. 101: 1 --> 0 
      Char. 133: 2 --> 1 
      Char. 174: 0 --> 1 
    Caretta_caretta : 
      Char. 60: 0 --> 1 
      Char. 64: 0 --> 1 
      Char. 99: 0 --> 1 
      Char. 162: 0 --> 1 
      Char. 222: 1 --> 0 
    Chelonia_mydas : 
      Char. 99: 0 --> 2 
      Char. 101: 1 --> 0 
      Char. 102: 1 --> 0 
      Char. 103: 1 --> 0 
      Char. 116: 0 --> 1 
      Char. 121: 0 --> 1 
      Char. 125: 0 --> 1 
      Char. 127: 0 --> 1 
      Char. 133: 2 --> 0 
      Char. 140: 2 --> 0 
      Char. 190: 0 --> 1 
    Eretmochelys_imbricata : 
      Char. 117: 0 --> 1 
      Char. 121: 0 --> 1 
      Char. 133: 2 --> 0 
      Char. 176: 1 --> 0 
      Char. 225: 1 --> 0 
    Lepidochelys_kempii : 
      Char. 29: 0 --> 1 
      Char. 52: 0 --> 1 
      Char. 103: 1 --> 0 
      Char. 178: 1 --> 0 
    Natator_depressus : 
      Char. 75: 1 --> 0 
      Char. 143: 1 --> 2 
      Char. 176: 1 --> 0 
      Char. 183: 0 --> 1 
      Char. 225: 1 --> 0 
      Char. 354: 0 --> 1 
    Puppigerus_camperi : 
      Char. 91: 1 --> 0 
      Char. 101: 1 --> 0 
      Char. 145: 1 --> 0 
      Char. 150: 0 --> 1 
      Char. 174: 0 --> 1 
      Char. 211: 1 --> 0 
      Char. 222: 1 --> 0 
      Char. 259: 1 --> 0 
    Argillochelys_cuneiceps : 
      No autapomorphies 
    Allopleuron_hoffmanni : 
      Char. 25: 1 --> 0 
      Char. 42: 0 --> 1 
      Char. 76: 2 --> 1 
      Char. 79: 2 --> 1 
      Char. 80: 0 --> 1 
      Char. 84: 0 --> 1 
      Char. 132: 0 --> 1 
      Char. 164: 1 --> 0 
      Char. 176: 1 --> 0 
      Char. 186: 1 --> 0 
      Char. 190: 0 --> 1 
      Char. 195: 1 --> 0 
      Char. 225: 1 --> 0 
      Char. 318: 0 --> 1 
    Nichollsemys_baieri : 
      Char. 18: 0 --> 1 
      Char. 34: 0 --> 1 
      Char. 62: 0 --> 1 
      Char. 89: 1 --> 0 
      Char. 104: 0 --> 1 
      Char. 124: 0 --> 1 
      Char. 127: 0 --> 1 
      Char. 151: 0 --> 1 
    Eochelone_brabantica : 
      Char. 55: 1 --> 0 
      Char. 56: 1 --> 0 
      Char. 57: 1 --> 0 
      Char. 65: 0 --> 1 
      Char. 67: 2 --> 1 
      Char. 133: 2 --> 0 
      Char. 139: 2 --> 1 
      Char. 175: 1 --> 0 
    Corsochelys_halinches : 
      Char. 13: 0 --> 1 
      Char. 118: 0 --> 1 
      Char. 128: 0 --> 1 
      Char. 139: 02 --> 1 
      Char. 156: 0 --> 1 
      Char. 284: 1 --> 0 
      Char. 331: 2 --> 1 
    Procolpochelys_charlestonensis : 
      Char. 29: 1 --> 0 
      Char. 99: 0 --> 1 
      Char. 101: 1 --> 0 
      Char. 198: 0 --> 1 
      Char. 203: 1 --> 0 
      Char. 212: 1 --> 0 
      Char. 221: 1 --> 0 
    Peritresius_martini : 
      Char. 229: 1 --> 0 
      Char. 278: 0 --> 1 
      Char. 296: 0 --> 1 
      Char. 318: 0 --> 1 
    Ctenochelys : 
      Char. 5: 0 --> 1 
      Char. 16: 1 --> 0 
      Char. 58: 0 --> 1 
      Char. 65: 0 --> 1 
      Char. 66: 0 --> 1 
      Char. 67: 2 --> 1 
      Char. 105: 0 --> 1 
      Char. 139: 2 --> 1 
      Char. 162: 0 --> 1 
      Char. 163: 0 --> 1 
    Cabindachelys_landanensis : 
      Char. 21: 1 --> 2 
    Oligochelone_rupelensis : 
      No autapomorphies 
    Erquelinnesia_gosseleti : 
      Char. 13: 0 --> 1 
      Char. 48: 0 --> 1 
      Char. 213: 1 --> 0 
      Char. 229: 1 --> 0 
      Char. 318: 0 --> 1 
      Char. 333: 1 --> 0 
    Toxochelys_latiremis : 
      Char. 13: 0 --> 1 
      Char. 65: 1 --> 0 
      Char. 136: 0 --> 1 
      Char. 145: 0 --> 1 
      Char. 173: 0 --> 1 
      Char. 183: 0 --> 1 
      Char. 199: 0 --> 1 
      Char. 274: 0 --> 1 
      Char. 276: 0 --> 1 
      Char. 277: 0 --> 1 
      Char. 305: 1 --> 0 
    Chelydra_serpentina : 
      Char. 8: 1 --> 0 
      Char. 24: 0 --> 1 
      Char. 28: 1 --> 0 
      Char. 142: 0 --> 1 
      Char. 197: 1 --> 2 
      Char. 221: 0 --> 2 
    Macrochelys_temminckii : 
      Char. 65: 1 --> 0 
      Char. 84: 0 --> 1 
      Char. 117: 0 --> 1 
      Char. 124: 1 --> 0 
      Char. 140: 1 --> 0 
      Char. 143: 0 --> 1 
      Char. 150: 1 --> 0 
      Char. 226: 1 --> 0 
      Char. 303: 1 --> 2 
    Sternotherus_odoratus : 
      Char. 97: 1 --> 0 
      Char. 99: 0 --> 1 
      Char. 116: 1 --> 0 
      Char. 117: 2 --> 0 
      Char. 129: 1 --> 0 
      Char. 138: 0 --> 1 
      Char. 176: 1 --> 0 
      Char. 210: 0 --> 1 
    Staurotypus_salvinii : 
      Char. 38: 0 --> 1 
      Char. 49: 1 --> 0 
      Char. 106: 0 --> 1 
      Char. 140: 1 --> 0 
    Kinosternon_subrubrum : 
      Char. 52: 0 --> 1 
      Char. 111: 1 --> 0 
      Char. 115: 0 --> 1 
      Char. 126: 0 --> 1 
      Char. 142: 0 --> 1 
      Char. 160: 1 --> 0 
      Char. 182: 0 --> 1 
      Char. 207: 1 --> 0 
      Char. 325: 0 --> 1 
    Dermatemys_mawii : 
      Char. 64: 0 --> 1 
      Char. 105: 1 --> 0 
      Char. 116: 1 --> 0 
      Char. 140: 1 --> 0 
      Char. 209: 0 --> 1 
      Char. 258: 0 --> 1 
      Char. 269: 0 --> 1 
      Char. 286: 1 --> 0 
    Baptemys_wyomingensis : 
      Char. 120: 0 --> 1 
      Char. 121: 0 --> 2 
      Char. 143: 0 --> 1 
      Char. 150: 1 --> 0 
      Char. 173: 0 --> 1 
      Char. 185: 0 --> 1 
      Char. 256: 0 --> 1 
      Char. 322: 0 --> 1 
    Emarginachelys_cretacea : 
      Char. 29: 1 --> 0 
      Char. 108: 2 --> 1 
      Char. 110: 0 --> 1 
      Char. 124: 1 --> 0 
      Char. 248: 0 --> 2 
    Chrysemys_picta : 
      Char. 22: 1 --> 0 
      Char. 38: 0 --> 1 
      Char. 58: 0 --> 2 
      Char. 68: 0 --> 1 
      Char. 114: 0 --> 1 
      Char. 121: 0 --> 1 
      Char. 123: 0 --> 1 
      Char. 127: 1 --> 0 
      Char. 234: 1 --> 0 
      Char. 250: 0 --> 1 
      Char. 256: 0 --> 1 
      Char. 273: 0 --> 1 
      Char. 289: 0 --> 1 
    Emys_orbicularis : 
      Char. 28: 1 --> 0 
      Char. 65: 2 --> 0 
      Char. 72: 1 --> 0 
      Char. 91: 1 --> 0 
      Char. 142: 0 --> 1 
      Char. 145: 0 --> 1 
      Char. 237: 0 --> 1 
      Char. 257: 0 --> 1 
      Char. 258: 1 --> 0 
      Char. 271: 0 --> 1 
    Geoclemys_hamiltonii : 
      Char. 26: 0 --> 1 
      Char. 42: 0 --> 1 
      Char. 67: 0 --> 1 
      Char. 68: 0 --> 1 
      Char. 121: 0 --> 3 
      Char. 122: 0 --> 1 
      Char. 189: 0 --> 1 
      Char. 190: 0 --> 1 
      Char. 207: 0 --> 1 
      Char. 257: 0 --> 1 
      Char. 271: 0 --> 1 
      Char. 333: 0 --> 1 
    Testudo_hermanni : 
      Char. 42: 0 --> 1 
      Char. 66: 1 --> 0 
      Char. 101: 1 --> 0 
      Char. 114: 0 --> 1 
      Char. 122: 0 --> 1 
      Char. 184: 0 --> 1 
    Gopherus_polyphemus : 
      Char. 21: 1 --> 2 
      Char. 22: 1 --> 0 
      Char. 54: 0 --> 1 
      Char. 71: 0 --> 1 
      Char. 103: 0 --> 1 
      Char. 125: 0 --> 1 
      Char. 127: 1 --> 0 
      Char. 140: 1 --> 0 
    Chelonoidis_sp. : 
      Char. 13: 0 --> 1 
      Char. 40: 1 --> 0 
      Char. 162: 0 --> 1 
      Char. 198: 1 --> 0 
      Char. 207: 0 --> 1 
      Char. 225: 1 --> 0 
      Char. 234: 0 --> 1 
      Char. 249: 0 --> 1 
      Char. 250: 1 --> 0 
      Char. 251: 0 --> 1 
      Char. 257: 0 --> 2 
      Char. 273: 1 --> 0 
      Char. 278: 1 --> 0 
      Char. 281: 1 --> 0 
      Char. 296: 1 --> 0 
      Char. 304: 1 --> 2 
      Char. 305: 1 --> 0 
      Char. 318: 1 --> 0 
    Platysternon_megacephalum : 
      Char. 16: 0 --> 1 
      Char. 18: 2 --> 0 
      Char. 32: 0 --> 1 
      Char. 35: 1 --> 0 
      Char. 40: 1 --> 0 
      Char. 43: 0 --> 1 
      Char. 52: 0 --> 1 
      Char. 58: 0 --> 1 
      Char. 65: 2 --> 1 
      Char. 75: 1 --> 0 
      Char. 77: 1 --> 2 
      Char. 95: 1 --> 0 
      Char. 101: 1 --> 0 
      Char. 102: 0 --> 1 
      Char. 110: 0 --> 1 
      Char. 125: 0 --> 1 
      Char. 126: 0 --> 1 
      Char. 139: 0 --> 2 
      Char. 140: 1 --> 0 
      Char. 143: 0 --> 1 
      Char. 160: 1 --> 0 
      Char. 164: 0 --> 1 
      Char. 182: 0 --> 1 
      Char. 185: 0 --> 1 
      Char. 201: 1 --> 0 
      Char. 207: 0 --> 1 
      Char. 251: 0 --> 1 
      Char. 257: 0 --> 2 
      Char. 281: 1 --> 0 
      Char. 296: 1 --> 0 
      Char. 304: 1 --> 2 
      Char. 305: 1 --> 0 
    Apalone_spinifera : 
      Char. 58: 0 --> 1 
      Char. 96: 1 --> 0 
      Char. 346: 1 --> 0 
    Pelodiscus_sinensis : 
      Char. 123: 0 --> 1 
    Lissemys_punctata : 
      Char. 29: 1 --> 0 
      Char. 69: 1 --> 0 
      Char. 101: 1 --> 0 
      Char. 104: 1 --> 2 
      Char. 165: 1 --> 0 
      Char. 185: 1 --> 0 
    Carettochelys_insculpta : 
      No autapomorphies 
    Allaeochelys_libyca : 
      Char. 127: 1 --> 0 
    Petrochelys_kyrgyzensis : 
      No autapomorphies 
    Adocus_beatus : 
      Char. 58: 0 --> 2 
      Char. 81: 0 --> 1 
      Char. 143: 0 --> 1 
      Char. 148: 2 --> 1 
      Char. 200: 0 --> 1 
      Char. 234: 1 --> 0 
      Char. 285: 1 --> 0 
    Chelus_fimbriatus : 
      Char. 5: 1 --> 0 
      Char. 22: 1 --> 0 
      Char. 48: 0 --> 1 
      Char. 129: 1 --> 0 
      Char. 149: 1 --> 0 
      Char. 160: 1 --> 0 
      Char. 189: 0 --> 1 
      Char. 190: 0 --> 1 
      Char. 201: 1 --> 0 
      Char. 209: 1 --> 0 
      Char. 225: 1 --> 0 
      Char. 266: 0 --> 2 
      Char. 268: 0 --> 1 
      Char. 271: 0 --> 1 
      Char. 281: 0 --> 1 
      Char. 282: 0 --> 1 
    Phrynops_geoffroanus : 
      Char. 104: 0 --> 1 
      Char. 142: 0 --> 1 
      Char. 191: 1 --> 0 
      Char. 204: 0 --> 1 
      Char. 295: 1 --> 0 
    Elseya_dentata : 
      Char. 16: 0 --> 1 
      Char. 18: 2 --> 0 
      Char. 23: 0 --> 1 
      Char. 58: 0 --> 2 
      Char. 60: 0 --> 1 
      Char. 173: 1 --> 0 
      Char. 175: 0 --> 1 
      Char. 176: 1 --> 0 
      Char. 184: 0 --> 1 
      Char. 252: 1 --> 0 
      Char. 333: 0 --> 1 
      Char. 345: 0 --> 1 
    Chelodina_longicollis : 
      Char. 12: 0 --> 1 
      Char. 82: 0 --> 1 
      Char. 104: 0 --> 1 
      Char. 129: 1 --> 0 
      Char. 180: 1 --> 0 
      Char. 266: 0 --> 1 
    Araripemys_barretoi : 
      Char. 38: 0 --> 1 
      Char. 73: 0 --> 1 
      Char. 95: 1 --> 2 
      Char. 96: 0 --> 1 
      Char. 116: 1 --> 0 
      Char. 180: 1 --> 0 
      Char. 189: 0 --> 1 
      Char. 190: 0 --> 1 
      Char. 192: 3 --> 4 
      Char. 207: 1 --> 0 
      Char. 211: 0 --> 1 
      Char. 231: 0 --> 1 
      Char. 235: 0 --> 1 
      Char. 236: 0 --> 1 
      Char. 247: 0 --> 1 
      Char. 248: 0 --> 1 
      Char. 265: 0 --> 1 
      Char. 275: 0 --> 1 
      Char. 345: 0 --> 1 
    Podocnemis_unifilis : 
      Char. 18: 2 --> 0 
      Char. 30: 0 --> 1 
      Char. 42: 0 --> 1 
      Char. 55: 0 --> 1 
      Char. 96: 0 --> 1 
      Char. 116: 1 --> 0 
      Char. 117: 0 --> 2 
      Char. 154: 1 --> 0 
      Char. 159: 1 --> 0 
      Char. 271: 0 --> 1 
      Char. 330: 0 --> 1 
      Char. 344: 0 --> 1 
      Char. 345: 0 --> 1 
    Pelomedusa_subrufa : 
      Char. 22: 1 --> 0 
      Char. 38: 0 --> 1 
      Char. 124: 0 --> 2 
      Char. 125: 0 --> 1 
      Char. 142: 0 --> 1 
      Char. 144: 1 --> 0 
      Char. 152: 0 --> 1 
      Char. 155: 1 --> 0 
    Galianemys_whitei : 
      Char. 32: 0 --> 1 
      Char. 34: 1 --> 0 
      Char. 43: 0 --> 1 
      Char. 84: 0 --> 1 
      Char. 114: 0 --> 1 
      Char. 132: 0 --> 1 
      Char. 139: 0 --> 2 
      Char. 153: 1 --> 0 
    Annemys_levensis : 
      Char. 137: 0 --> 1 
      Char. 209: 0 --> 1 
      Char. 229: 1 --> 0 
    Annemys_latiens : 
      Char. 88: 1 --> 0 
      Char. 122: 0 --> 1 
    Annemys_sp._IVPP_V18106 : 
      Char. 81: 0 --> 1 
      Char. 97: 1 --> 0 
      Char. 124: 0 --> 1 
      Char. 132: 0 --> 1 
      Char. 144: 1 --> 0 
      Char. 156: 0 --> 1 
    Xinjiangchelys_wusu : 
      Char. 263: 1 --> 0 
    Xinjiangchelys_radiplicatoides : 
      Char. 91: 0 --> 1 
      Char. 95: 1 --> 2 
      Char. 110: 1 --> 0 
      Char. 186: 0 --> 1 
    Sinemys_gamera : 
      Char. 1: 0 --> 1 
    Sinemys_lens : 
      Char. 108: 2 --> 1 
    Dracochelys_bicuspis : 
      Char. 53: 0 --> 1 
      Char. 58: 0 --> 1 
      Char. 81: 0 --> 1 
      Char. 117: 0 --> 2 
      Char. 147: 1 --> 0 
      Char. 193: 0 --> 1 
      Char. 219: 0 --> 1 
      Char. 282: 0 --> 1 
    Ordosemys_sp._IVPP_V12092 : 
      Char. 38: 0 --> 1 
      Char. 80: 0 --> 1 
      Char. 100: 0 --> 2 
      Char. 117: 0 --> 2 
      Char. 135: 0 --> 1 
      Char. 260: 0 --> 1 
    Judithemys_sukhanovi : 
      Char. 34: 2 --> 1 
      Char. 150: 1 --> 0 
    Kirgizemys_hoburensis : 
      Char. 90: 2 --> 1 
      Char. 108: 2 --> 1 
      Char. 155: 1 --> 0 
      Char. 164: 1 --> 0 
      Char. 204: 0 --> 1 
      Char. 277: 0 --> 1 
    Kirgizemys_dmitrievi : 
      Char. 61: 1 --> 0 
      Char. 97: 1 --> 0 
      Char. 141: 0 --> 1 
      Char. 162: 0 --> 1 
    Meiolania_planiceps : 
      Char. 25: 1 --> 0 
      Char. 33: 0 --> 1 
      Char. 36: 0 --> 1 
      Char. 37: 0 --> 1 
      Char. 58: 01 --> 2 
      Char. 66: 0 --> 1 
      Char. 75: 0 --> 1 
      Char. 77: 1 --> 3 
      Char. 78: 0 --> 1 
      Char. 90: 1 --> 2 
      Char. 112: 0 --> 1 
      Char. 140: 1 --> 0 
      Char. 143: 1 --> 0 
      Char. 148: 0 --> 1 
      Char. 160: 1 --> 0 
      Char. 232: 0 --> 1 
      Char. 235: 0 --> 1 
      Char. 252: 0 --> 1 
      Char. 253: 0 --> 1 
      Char. 284: 0 --> 1 
      Char. 306: 0 --> 1 
    Chubutemys_copelloi : 
      Char. 3: 0 --> 1 
      Char. 27: 1 --> 0 
      Char. 29: 1 --> 0 
      Char. 62: 0 --> 1 
      Char. 96: 0 --> 1 
      Char. 283: 0 --> 1 
    Eubaena_cephalica : 
      Char. 6: 1 --> 2 
      Char. 11: 1 --> 0 
      Char. 15: 0 --> 1 
      Char. 75: 0 --> 1 
      Char. 87: 0 --> 1 
      Char. 90: 1 --> 2 
      Char. 130: 0 --> 1 
      Char. 163: 0 --> 1 
    Arundelemys_dardeni : 
      Char. 106: 0 --> 1 
      Char. 123: 1 --> 0 
      Char. 126: 0 --> 1 
    Pleurosternon_bullockii : 
      Char. 35: 0 --> 1 
      Char. 58: 1 --> 0 
      Char. 132: 1 --> 2 
      Char. 192: 0 --> 3 
      Char. 221: 1 --> 0 
      Char. 223: 0 --> 1 
      Char. 264: 0 --> 1 
    Glyptops_plicatulus : 
      No autapomorphies 
    Kallokibotion_bajazidi : 
      Char. 60: 0 --> 1 
      Char. 79: 1 --> 2 
      Char. 118: 0 --> 1 
      Char. 130: 0 --> 1 
      Char. 145: 0 --> 1 
      Char. 176: 0 --> 1 
      Char. 222: 0 --> 1 
      Char. 257: 0 --> 2 
    Eileanchelys_waldmanni : 
      Char. 204: 0 --> 1 
    Kayentachelys_aprix : 
      Char. 84: 0 --> 1 
      Char. 131: 2 --> 1 
      Char. 218: 1 --> 0 
      Char. 221: 1 --> 0 
    Australochelys_africanus : 
      Char. 130: 0 --> 1 
    Proganochelys_quenstedtii : 
      No autapomorphies 
   Node 99 : 
      No synapomorphies 
   Node 100 : 
      Char. 81: 0 --> 1 
      Char. 83: 0 --> 1 
      Char. 114: 0 --> 1 
   Node 101 : 
      Char. 2: 0 --> 1 
      Char. 13: 0 --> 1 
      Char. 121: 2 --> 0 
      Char. 124: 1 --> 0 
      Char. 148: 0 --> 1 
      Char. 239: 0 --> 1 
      Char. 253: 0 --> 1 
   Node 102 : 
      Char. 16: 1 --> 0 
      Char. 34: 0 --> 1 
      Char. 47: 0 --> 1 
      Char. 110: 0 --> 1 
      Char. 120: 1 --> 0 
      Char. 229: 0 --> 1 
      Char. 334: 0 --> 1 
   Node 103 : 
      Char. 11: 0 --> 1 
      Char. 156: 1 --> 0 
      Char. 245: 0 --> 1 
      Char. 280: 1 --> 0 
   Node 104 : 
      Char. 91: 0 --> 1 
      Char. 107: 0 --> 1 
      Char. 108: 1 --> 2 
      Char. 121: 0 --> 2 
   Node 105 : 
      Char. 21: 0 --> 1 
      Char. 65: 0 --> 2 
      Char. 79: 0 --> 1 
      Char. 111: 0 --> 1 
      Char. 120: 0 --> 1 
      Char. 146: 0 --> 1 
      Char. 308: 0 --> 1 
   Node 106 : 
      Char. 4: 1 --> 0 
      Char. 8: 0 --> 1 
      Char. 10: 0 --> 1 
      Char. 66: 1 --> 0 
      Char. 77: 0 --> 1 
      Char. 108: 0 --> 1 
      Char. 114: 1 --> 0 
      Char. 119: 0 --> 1 
      Char. 131: 0 --> 2 
      Char. 140: 2 --> 1 
   Node 107 : 
      No synapomorphies 
   Node 108 : 
      Char. 94: 0 --> 1 
      Char. 100: 0 --> 1 
      Char. 156: 0 --> 1 
   Node 109 : 
      Char. 27: 1 --> 0 
      Char. 39: 0 --> 1 
      Char. 58: 0 --> 1 
      Char. 133: 0 --> 2 
   Node 110 : 
      Char. 256: 0 --> 1 
      Char. 280: 0 --> 1 
      Char. 333: 0 --> 1 
      Char. 353: 0 --> 1 
   Node 111 : 
      Char. 141: 0 --> 1 
   Node 112 : 
      Char. 90: 1 --> 2 
      Char. 123: 1 --> 0 
      Char. 129: 0 --> 1 
      Char. 218: 1 --> 0 
   Node 113 : 
      Char. 3: 0 --> 1 
      Char. 49: 1 --> 0 
      Char. 56: 0 --> 1 
      Char. 67: 0 --> 2 
      Char. 99: 0 --> 1 
      Char. 121: 0 --> 1 
      Char. 129: 0 --> 1 
      Char. 174: 0 --> 1 
      Char. 176: 0 --> 1 
      Char. 181: 0 --> 1 
   Node 114 : 
      Char. 55: 0 --> 1 
      Char. 111: 1 --> 0 
   Node 115 : 
      Char. 21: 1 --> 2 
      Char. 77: 1 --> 2 
   Node 116 : 
      Char. 34: 1 --> 0 
      Char. 57: 0 --> 1 
      Char. 68: 0 --> 1 
      Char. 81: 1 --> 0 
      Char. 109: 0 --> 1 
      Char. 114: 1 --> 0 
      Char. 133: 0 --> 1 
      Char. 186: 0 --> 1 
   Node 117 : 
      Char. 9: 0 --> 1 
   Node 118 : 
      Char. 14: 1 --> 2 
      Char. 259: 1 --> 0 
   Node 119 : 
      Char. 3: 1 --> 0 
   Node 120 : 
      Char. 153: 1 --> 0 
      Char. 162: 1 --> 0 
   Node 121 : 
      Char. 22: 1 --> 0 
      Char. 175: 0 --> 1 
   Node 122 : 
      Char. 62: 0 --> 1 
      Char. 75: 1 --> 0 
      Char. 92: 0 --> 1 
      Char. 100: 0 --> 1 
      Char. 104: 0 --> 1 
      Char. 117: 0 --> 2 
      Char. 221: 1 --> 0 
      Char. 248: 1 --> 2 
      Char. 338: 0 --> 1 
   Node 123 : 
      Char. 18: 1 --> 0 
      Char. 141: 0 --> 1 
      Char. 162: 0 --> 1 
      Char. 223: 0 --> 1 
      Char. 259: 0 --> 1 
      Char. 312: 0 --> 1 
      Char. 313: 0 --> 1 
      Char. 327: 1 --> 0 
      Char. 333: 0 --> 1 
      Char. 340: 0 --> 1 
      Char. 344: 0 --> 1 
      Char. 351: 0 --> 1 
      Char. 353: 0 --> 1 
   Node 124 : 
      Char. 39: 0 --> 1 
      Char. 67: 0 --> 1 
      Char. 95: 1 --> 0 
      Char. 106: 0 --> 1 
      Char. 116: 1 --> 0 
      Char. 124: 1 --> 0 
      Char. 133: 0 --> 2 
      Char. 140: 1 --> 2 
      Char. 150: 1 --> 0 
      Char. 195: 0 --> 1 
      Char. 211: 0 --> 1 
      Char. 222: 0 --> 1 
      Char. 235: 0 --> 1 
      Char. 239: 1 --> 0 
      Char. 240: 0 --> 1 
      Char. 251: 0 --> 1 
      Char. 260: 0 --> 1 
      Char. 331: 0 --> 2 
      Char. 336: 0 --> 1 
      Char. 341: 0 --> 1 
      Char. 349: 0 --> 1 
      Char. 355: 0 --> 1 
   Node 125 : 
      Char. 0: 1 --> 0 
      Char. 18: 2 --> 1 
      Char. 28: 1 --> 0 
      Char. 96: 1 --> 0 
      Char. 164: 0 --> 1 
      Char. 248: 0 --> 1 
      Char. 290: 1 --> 0 
      Char. 292: 1 --> 0 
      Char. 301: 1 --> 0 
   Node 126 : 
      Char. 65: 2 --> 1 
      Char. 176: 0 --> 1 
      Char. 247: 0 --> 1 
   Node 127 : 
      Char. 124: 0 --> 1 
      Char. 150: 0 --> 1 
      Char. 265: 0 --> 1 
      Char. 277: 1 --> 0 
   Node 128 : 
      Char. 13: 1 --> 0 
      Char. 69: 0 --> 1 
      Char. 96: 0 --> 1 
      Char. 123: 1 --> 0 
      Char. 164: 1 --> 0 
      Char. 207: 1 --> 0 
      Char. 282: 0 --> 1 
      Char. 290: 0 --> 1 
      Char. 292: 0 --> 1 
      Char. 294: 0 --> 1 
      Char. 301: 0 --> 1 
   Node 129 : 
      Char. 0: 0 --> 1 
      Char. 28: 0 --> 1 
      Char. 90: 1 --> 2 
      Char. 129: 0 --> 1 
      Char. 148: 1 --> 2 
      Char. 279: 0 --> 1 
      Char. 298: 0 --> 2 
   Node 130 : 
      Char. 15: 0 --> 1 
      Char. 35: 0 --> 1 
      Char. 186: 0 --> 1 
      Char. 277: 0 --> 1 
      Char. 284: 0 --> 1 
   Node 131 : 
      Char. 116: 0 --> 1 
      Char. 207: 0 --> 1 
      Char. 228: 0 --> 1 
      Char. 293: 0 --> 1 
   Node 132 : 
      No synapomorphies 
   Node 133 : 
      Char. 15: 1 --> 0 
      Char. 67: 1 --> 0 
      Char. 94: 01 --> 2 
   Node 134 : 
      Char. 3: 1 --> 0 
      Char. 116: 0 --> 1 
      Char. 129: 1 --> 0 
      Char. 195: 1 --> 0 
      Char. 240: 1 --> 2 
   Node 135 : 
      Char. 19: 0 --> 1 
      Char. 76: 2 --> 1 
      Char. 223: 1 --> 0 
   Node 136 : 
      Char. 0: 0 --> 1 
      Char. 11: 1 --> 0 
      Char. 52: 0 --> 1 
      Char. 65: 1 --> 0 
      Char. 99: 0 --> 2 
      Char. 103: 0 --> 1 
      Char. 117: 2 --> 0 
   Node 137 : 
      Char. 11: 1 --> 0 
      Char. 16: 0 --> 1 
      Char. 53: 0 --> 1 
      Char. 94: 0 --> 2 
      Char. 97: 1 --> 0 
      Char. 99: 0 --> 2 
      Char. 111: 1 --> 0 
      Char. 150: 0 --> 1 
      Char. 331: 2 --> 3 
      Char. 332: 0 --> 1 
   Node 138 : 
      Char. 22: 1 --> 0 
      Char. 145: 0 --> 1 
   Node 139 : 
      Char. 15: 1 --> 0 
      Char. 105: 1 --> 0 
      Char. 114: 0 --> 1 
      Char. 215: 0 --> 1 
   Node 140 : 
      Char. 145: 1 --> 0 
      Char. 175: 0 --> 1 
      Char. 203: 1 --> 0 
   Node 141 : 
      Char. 233: 0 --> 1 
      Char. 312: 1 --> 0 
   Node 142 : 
      Char. 7: 0 --> 1 
      Char. 29: 1 --> 0 
      Char. 114: 1 --> 0 
   Node 143 : 
      Char. 5: 0 --> 1 
      Char. 151: 0 --> 1 
      Char. 301: 0 --> 1 
      Char. 329: 0 --> 1 
      Char. 335: 0 --> 1 
      Char. 352: 0 --> 1 
   Node 144 : 
      Char. 16: 0 --> 1 
      Char. 44: 0 --> 1 
      Char. 49: 1 --> 0 
      Char. 94: 0 --> 2 
      Char. 223: 1 --> 0 
   Node 145 : 
      Char. 28: 0 --> 1 
      Char. 55: 0 --> 1 
      Char. 56: 0 --> 1 
      Char. 67: 1 --> 2 
      Char. 68: 0 --> 1 
      Char. 100: 0 --> 2 
      Char. 102: 0 --> 1 
   Node 146 : 
      Char. 65: 1 --> 0 
      Char. 103: 0 --> 1 
      Char. 110: 0 --> 1 
      Char. 162: 1 --> 0 
   Node 147 : 
      Char. 79: 2 --> 1 
      Char. 175: 0 --> 1 
      Char. 179: 1 --> 0 
   Node 148 : 
      Char. 114: 1 --> 0 
      Char. 236: 1 --> 0 
      Char. 240: 1 --> 0 
   Node 149 : 
      Char. 24: 0 --> 1 
      Char. 261: 1 --> 0 
   Node 150 : 
      Char. 175: 0 --> 1 
   Node 151 : 
      Char. 178: 1 --> 0 
   Node 152 : 
      No synapomorphies 
   Node 153 : 
      No synapomorphies 
   Node 154 : 
      Char. 189: 0 --> 1 
      Char. 190: 0 --> 1 
      Char. 194: 1 --> 0 
      Char. 199: 0 --> 1 
      Char. 225: 1 --> 0 
   Node 155 : 
      No synapomorphies 
   Node 156 : 
      Char. 11: 1 --> 0 
      Char. 52: 0 --> 1 
      Char. 77: 1 --> 2 
      Char. 95: 1 --> 0 
      Char. 114: 0 --> 1 
      Char. 126: 0 --> 1 
      Char. 175: 0 --> 1 
      Char. 178: 0 --> 1 
      Char. 201: 1 --> 0 
      Char. 211: 0 --> 1 
      Char. 225: 1 --> 0 
      Char. 235: 0 --> 1 
      Char. 248: 0 --> 2 
      Char. 251: 0 --> 1 
      Char. 259: 0 --> 1 
      Char. 260: 0 --> 1 
      Char. 276: 0 --> 1 
      Char. 304: 1 --> 2 
      Char. 305: 1 --> 0 
   Node 157 : 
      Char. 196: 0 --> 1 
   Node 158 : 
      Char. 24: 0 --> 1 
      Char. 185: 0 --> 1 
      Char. 208: 0 --> 1 
      Char. 242: 0 --> 1 
      Char. 269: 0 --> 1 
      Char. 270: 0 --> 1 
   Node 159 : 
      Char. 11: 1 --> 0 
      Char. 17: 0 --> 1 
      Char. 26: 0 --> 1 
      Char. 32: 0 --> 1 
      Char. 132: 0 --> 1 
      Char. 158: 0 --> 1 
      Char. 206: 1 --> 2 
      Char. 237: 0 --> 1 
      Char. 274: 0 --> 1 
      Char. 322: 0 --> 1 
   Node 160 : 
      Char. 323: 0 --> 1 
      Char. 344: 0 --> 1 
   Node 161 : 
      Char. 21: 1 --> 2 
      Char. 22: 1 --> 0 
      Char. 54: 0 --> 1 
      Char. 67: 0 --> 1 
      Char. 117: 0 --> 2 
      Char. 207: 0 --> 1 
      Char. 272: 0 --> 1 
   Node 162 : 
      Char. 34: 0 --> 1 
      Char. 79: 2 --> 1 
      Char. 97: 1 --> 0 
      Char. 157: 0 --> 1 
      Char. 176: 1 --> 0 
      Char. 177: 0 --> 1 
      Char. 247: 1 --> 0 
      Char. 250: 0 --> 1 
   Node 163 : 
      Char. 105: 1 --> 0 
      Char. 122: 0 --> 1 
      Char. 155: 1 --> 0 
   Node 164 : 
      Char. 225: 1 --> 0 
      Char. 344: 0 --> 1 
   Node 165 : 
      Char. 97: 1 --> 0 
      Char. 258: 0 --> 1 
      Char. 288: 0 --> 1 
   Node 166 : 
      Char. 66: 0 --> 1 
      Char. 72: 1 --> 0 
      Char. 156: 0 --> 1 
      Char. 234: 1 --> 0 
      Char. 249: 1 --> 0 
      Char. 250: 0 --> 1 
      Char. 273: 0 --> 1 
   Node 167 : 
      Char. 75: 1 --> 0 
   Node 168 : 
      Char. 27: 1 --> 0 
      Char. 58: 0 --> 2 
      Char. 76: 2 --> 1 
      Char. 77: 1 --> 2 
      Char. 142: 0 --> 1 
      Char. 155: 1 --> 0 
      Char. 201: 1 --> 0 
   Node 169 : 
      No synapomorphies 
   Node 170 : 
      Char. 164: 0 --> 1 
   Node 171 : 
      Char. 13: 0 --> 1 
      Char. 26: 0 --> 1 
      Char. 30: 0 --> 1 
      Char. 40: 1 --> 0 
      Char. 42: 0 --> 1 
      Char. 50: 0 --> 1 
      Char. 51: 0 --> 1 
      Char. 60: 0 --> 1 
      Char. 80: 0 --> 1 
      Char. 105: 1 --> 0 
      Char. 149: 1 --> 0 
      Char. 187: 0 --> 1 
      Char. 205: 0 --> 1 
      Char. 220: 0 --> 1 
      Char. 235: 0 --> 1 
      Char. 236: 0 --> 1 
      Char. 245: 1 --> 3 
      Char. 247: 0 --> 1 
      Char. 248: 0 --> 3 
      Char. 251: 0 --> 1 
      Char. 285: 1 --> 2 
      Char. 330: 0 --> 1 
      Char. 350: 0 --> 1 
   Node 172 : 
      Char. 5: 0 --> 1 
      Char. 48: 0 --> 1 
      Char. 49: 1 --> 0 
      Char. 62: 0 --> 1 
      Char. 64: 0 --> 1 
      Char. 71: 0 --> 1 
      Char. 77: 1 --> 2 
      Char. 95: 1 --> 2 
      Char. 99: 0 --> 1 
      Char. 104: 0 --> 1 
      Char. 113: 0 --> 1 
      Char. 114: 0 --> 1 
      Char. 133: 0 --> 1 
      Char. 191: 0 --> 1 
      Char. 262: 0 --> 1 
      Char. 324: 0 --> 1 
      Char. 327: 1 --> 0 
      Char. 333: 0 --> 1 
      Char. 344: 0 --> 1 
   Node 173 : 
      Char. 17: 0 --> 1 
      Char. 21: 1 --> 2 
      Char. 22: 1 --> 0 
      Char. 38: 0 --> 1 
      Char. 54: 0 --> 1 
      Char. 117: 0 --> 1 
      Char. 185: 0 --> 1 
      Char. 286: 1 --> 0 
      Char. 323: 0 --> 1 
   Node 174 : 
      Char. 85: 0 --> 1 
      Char. 117: 1 --> 2 
      Char. 121: 0 --> 3 
      Char. 125: 0 --> 1 
      Char. 138: 0 --> 1 
   Node 175 : 
      Char. 164: 1 --> 0 
   Node 176 : 
      Char. 3: 1 --> 0 
      Char. 31: 0 --> 1 
      Char. 34: 1 --> 2 
      Char. 186: 1 --> 0 
      Char. 287: 0 --> 3 
      Char. 288: 0 --> 1 
   Node 177 : 
      Char. 6: 0 --> 1 
      Char. 72: 1 --> 0 
      Char. 124: 0 --> 2 
      Char. 152: 0 --> 1 
      Char. 155: 1 --> 0 
      Char. 173: 0 --> 1 
      Char. 176: 0 --> 1 
      Char. 191: 0 --> 1 
      Char. 295: 0 --> 1 
   Node 178 : 
      Char. 4: 0 --> 1 
      Char. 5: 0 --> 1 
      Char. 41: 0 --> 1 
      Char. 70: 0 --> 1 
      Char. 87: 0 --> 1 
      Char. 93: 0 --> 1 
      Char. 97: 1 --> 0 
      Char. 105: 1 --> 0 
      Char. 107: 1 --> 2 
      Char. 108: 2 --> 0 
      Char. 133: 0 --> 1 
      Char. 159: 0 --> 1 
      Char. 250: 0 --> 1 
      Char. 258: 0 --> 1 
      Char. 264: 0 --> 1 
      Char. 283: 0 --> 1 
      Char. 287: 2 --> 0 
      Char. 317: 0 --> 1 
      Char. 327: 1 --> 0 
   Node 179 : 
      Char. 208: 0 --> 1 
      Char. 210: 0 --> 1 
      Char. 346: 1 --> 0 
   Node 180 : 
      Char. 58: 0 --> 2 
      Char. 61: 1 --> 2 
      Char. 73: 0 --> 1 
      Char. 164: 1 --> 0 
   Node 181 : 
      Char. 21: 1 --> 2 
      Char. 54: 0 --> 1 
      Char. 82: 0 --> 1 
   Node 182 : 
      Char. 38: 0 --> 1 
      Char. 126: 0 --> 1 
      Char. 204: 0 --> 1 
      Char. 232: 0 --> 1 
      Char. 263: 0 --> 1 
      Char. 276: 0 --> 1 
   Node 183 : 
      Char. 6: 0 --> 1 
      Char. 146: 1 --> 0 
   Node 184 : 
      Char. 1: 0 --> 1 
   Node 185 : 
      Char. 75: 0 --> 1 
      Char. 76: 2 --> 1 
   Node 186 : 
      Char. 6: 0 --> 1 
      Char. 34: 1 --> 2 
      Char. 77: 1 --> 2 
      Char. 97: 1 --> 0 
      Char. 135: 0 --> 1 
   Node 187 : 
      Char. 211: 0 --> 1 
      Char. 231: 0 --> 1 
      Char. 247: 0 --> 1 
   Node 188 : 
      Char. 13: 0 --> 1 
      Char. 65: 1 --> 2 
   Node 189 : 
      Char. 34: 0 --> 2 
      Char. 135: 0 --> 1 
      Char. 142: 0 --> 1 
      Char. 148: 2 --> 1 
   Node 190 : 
      Char. 117: 0 --> 2 
      Char. 132: 0 --> 1 
      Char. 138: 0 --> 1 
   Node 191 : 
      Char. 6: 0 --> 1 
      Char. 43: 0 --> 1 
      Char. 146: 1 --> 2 
   Node 192 : 
      Char. 2: 0 --> 1 
      Char. 76: 2 --> 1 
      Char. 95: 1 --> 2 
      Char. 108: 2 --> 1 
      Char. 133: 0 --> 1 
   Node 193 : 
      Char. 6: 0 --> 1 
      Char. 11: 0 --> 1 
      Char. 28: 0 --> 1 
      Char. 47: 0 --> 1 
      Char. 110: 0 --> 1 
      Char. 173: 0 --> 1 
 
Tree 2 : 
    Thalssemys_bruntrutana : 
      Char. 206: 1 --> 2 
      Char. 219: 0 --> 1 
      Char. 236: 0 --> 1 
      Char. 248: 0 --> 1 
      Char. 252: 0 --> 1 
      Char. 307: 1 --> 0 
      Char. 312: 0 --> 1 
      Char. 331: 0 --> 1 
      Char. 341: 0 --> 1 
      Char. 342: 0 --> 2 
      Char. 344: 0 --> 1 
      Char. 349: 0 --> 1 
      Char. 350: 0 --> 1 
      Char. 355: 0 --> 1 
    NKMB_Wat18_211 : 
      No autapomorphies 
    Jurassichelon_oleronensis : 
      Char. 62: 0 --> 1 
      Char. 75: 0 --> 1 
      Char. 81: 1 --> 0 
      Char. 95: 0 --> 1 
      Char. 111: 1 --> 0 
      Char. 148: 2 --> 1 
    Portlandemys_mcdowelli : 
      Char. 182: 1 --> 0 
    Plesiochelys_planiceps : 
      Char. 62: 0 --> 1 
    Plesiochelys_etalloni : 
      Char. 3: 0 --> 1 
      Char. 105: 1 --> 0 
      Char. 144: 1 --> 0 
    Plesiochelys_bigleri : 
      Char. 143: 1 --> 0 
      Char. 148: 2 --> 1 
    Solnhofia_parsonsi : 
      Char. 17: 0 --> 1 
      Char. 60: 0 --> 1 
      Char. 62: 0 --> 1 
      Char. 90: 1 --> 2 
      Char. 96: 0 --> 1 
      Char. 97: 1 --> 0 
      Char. 101: 1 --> 0 
      Char. 108: 2 --> 1 
      Char. 110: 1 --> 0 
      Char. 117: 0 --> 2 
      Char. 120: 0 --> 1 
      Char. 127: 1 --> 0 
      Char. 175: 0 --> 1 
      Char. 211: 0 --> 1 
    Sandownia_harrisi : 
      Char. 16: 1 --> 0 
      Char. 148: 2 --> 1 
    Brachyopsemys_tingitana : 
      Char. 48: 0 --> 1 
      Char. 71: 0 --> 1 
      Char. 116: 0 --> 1 
      Char. 162: 0 --> 1 
      Char. 164: 1 --> 0 
    Leyvachelys_cipadi : 
      Char. 2: 1 --> 0 
      Char. 27: 1 --> 0 
      Char. 49: 0 --> 1 
      Char. 62: 0 --> 1 
      Char. 142: 0 --> 1 
    Angolachelys_mbaxi : 
      Char. 28: 0 --> 1 
      Char. 47: 1 --> 0 
      Char. 48: 0 --> 1 
      Char. 94: 0 --> 2 
      Char. 105: 1 --> 0 
      Char. 110: 1 --> 0 
      Char. 133: 1 --> 2 
    Rhinochelys_pulchriceps : 
      No autapomorphies 
    Santanachelys_gaffneyi : 
      Char. 106: 1 --> 0 
      Char. 149: 1 --> 0 
    Bouliachelys_suteri : 
      Char. 8: 1 --> 0 
      Char. 11: 1 --> 0 
      Char. 76: 2 --> 0 
      Char. 83: 0 --> 1 
      Char. 96: 0 --> 1 
      Char. 123: 0 --> 1 
      Char. 134: 0 --> 1 
    Notochelone_costata : 
      Char. 67: 1 --> 0 
      Char. 126: 0 --> 1 
    Ocepechelon_bouyai : 
      Char. 13: 0 --> 1 
      Char. 38: 0 --> 1 
      Char. 48: 0 --> 1 
      Char. 58: 1 --> 0 
      Char. 92: 1 --> 0 
      Char. 111: 1 --> 0 
      Char. 143: 2 --> 1 
    Desmatochelys_lowii : 
      Char. 96: 0 --> 1 
      Char. 199: 0 --> 1 
    Desmatochelys_padillai : 
      Char. 18: 0 --> 1 
      Char. 100: 1 --> 2 
      Char. 153: 1 --> 0 
    Rhinochelys_nammourensis : 
      Char. 16: 1 --> 0 
    Chelosphargis_advena : 
      Char. 143: 2 --> 1 
    Calcarichelys_gemma : 
      Char. 0: 0 --> 1 
      Char. 105: 1 --> 0 
      Char. 246: 0 --> 1 
    Protostega_gigas : 
      Char. 186: 1 --> 0 
    Archelon_ischyros : 
      Char. 44: 0 --> 1 
      Char. 318: 0 --> 1 
    Dermochelys_coriacea : 
      Char. 25: 1 --> 0 
      Char. 42: 0 --> 1 
      Char. 67: 1 --> 0 
      Char. 95: 0 --> 1 
      Char. 202: 0 --> 1 
      Char. 205: 0 --> 1 
      Char. 240: 1 --> 0 
      Char. 352: 0 --> 1 
    Eosphargis_breineri : 
      Char. 91: 1 --> 0 
      Char. 102: 0 --> 1 
      Char. 137: 0 --> 1 
      Char. 190: 0 --> 1 
    Lepidochelys_olivacea : 
      Char. 101: 1 --> 0 
      Char. 133: 2 --> 1 
      Char. 174: 0 --> 1 
    Caretta_caretta : 
      Char. 60: 0 --> 1 
      Char. 64: 0 --> 1 
      Char. 99: 0 --> 1 
      Char. 162: 0 --> 1 
      Char. 222: 1 --> 0 
    Chelonia_mydas : 
      Char. 99: 0 --> 2 
      Char. 101: 1 --> 0 
      Char. 102: 1 --> 0 
      Char. 103: 1 --> 0 
      Char. 116: 0 --> 1 
      Char. 121: 0 --> 1 
      Char. 125: 0 --> 1 
      Char. 127: 0 --> 1 
      Char. 133: 2 --> 0 
      Char. 140: 2 --> 0 
      Char. 190: 0 --> 1 
    Eretmochelys_imbricata : 
      Char. 117: 0 --> 1 
      Char. 121: 0 --> 1 
      Char. 133: 2 --> 0 
      Char. 176: 1 --> 0 
      Char. 225: 1 --> 0 
    Lepidochelys_kempii : 
      Char. 29: 0 --> 1 
      Char. 52: 0 --> 1 
      Char. 103: 1 --> 0 
      Char. 178: 1 --> 0 
    Natator_depressus : 
      Char. 75: 1 --> 0 
      Char. 143: 1 --> 2 
      Char. 176: 1 --> 0 
      Char. 183: 0 --> 1 
      Char. 225: 1 --> 0 
      Char. 354: 0 --> 1 
    Puppigerus_camperi : 
      Char. 91: 1 --> 0 
      Char. 101: 1 --> 0 
      Char. 145: 1 --> 0 
      Char. 150: 0 --> 1 
      Char. 174: 0 --> 1 
      Char. 211: 1 --> 0 
      Char. 222: 1 --> 0 
      Char. 259: 1 --> 0 
    Argillochelys_cuneiceps : 
      No autapomorphies 
    Allopleuron_hoffmanni : 
      Char. 25: 1 --> 0 
      Char. 42: 0 --> 1 
      Char. 76: 2 --> 1 
      Char. 79: 2 --> 1 
      Char. 80: 0 --> 1 
      Char. 84: 0 --> 1 
      Char. 132: 0 --> 1 
      Char. 164: 1 --> 0 
      Char. 176: 1 --> 0 
      Char. 186: 1 --> 0 
      Char. 190: 0 --> 1 
      Char. 195: 1 --> 0 
      Char. 225: 1 --> 0 
      Char. 318: 0 --> 1 
    Nichollsemys_baieri : 
      Char. 18: 0 --> 1 
      Char. 34: 0 --> 1 
      Char. 62: 0 --> 1 
      Char. 89: 1 --> 0 
      Char. 104: 0 --> 1 
      Char. 124: 0 --> 1 
      Char. 127: 0 --> 1 
      Char. 151: 0 --> 1 
    Eochelone_brabantica : 
      Char. 55: 1 --> 0 
      Char. 56: 1 --> 0 
      Char. 57: 1 --> 0 
      Char. 65: 0 --> 1 
      Char. 67: 2 --> 1 
      Char. 133: 2 --> 0 
      Char. 139: 2 --> 1 
      Char. 175: 1 --> 0 
    Corsochelys_halinches : 
      Char. 13: 0 --> 1 
      Char. 118: 0 --> 1 
      Char. 128: 0 --> 1 
      Char. 139: 02 --> 1 
      Char. 156: 0 --> 1 
      Char. 284: 1 --> 0 
      Char. 331: 2 --> 1 
    Procolpochelys_charlestonensis : 
      Char. 29: 1 --> 0 
      Char. 99: 0 --> 1 
      Char. 101: 1 --> 0 
      Char. 198: 0 --> 1 
      Char. 203: 1 --> 0 
      Char. 212: 1 --> 0 
      Char. 221: 1 --> 0 
    Peritresius_martini : 
      No autapomorphies 
    Ctenochelys : 
      Char. 5: 0 --> 1 
      Char. 16: 1 --> 0 
      Char. 58: 0 --> 1 
      Char. 65: 0 --> 1 
      Char. 66: 0 --> 1 
      Char. 67: 2 --> 1 
      Char. 105: 0 --> 1 
      Char. 139: 2 --> 1 
      Char. 162: 0 --> 1 
      Char. 163: 0 --> 1 
      Char. 216: 2 --> 0 
    Cabindachelys_landanensis : 
      No autapomorphies 
    Oligochelone_rupelensis : 
      No autapomorphies 
    Erquelinnesia_gosseleti : 
      Char. 13: 0 --> 1 
      Char. 48: 0 --> 1 
      Char. 213: 1 --> 0 
      Char. 229: 1 --> 0 
      Char. 318: 0 --> 1 
      Char. 333: 1 --> 0 
    Toxochelys_latiremis : 
      Char. 13: 0 --> 1 
      Char. 65: 1 --> 0 
      Char. 136: 0 --> 1 
      Char. 145: 0 --> 1 
      Char. 173: 0 --> 1 
      Char. 183: 0 --> 1 
      Char. 199: 0 --> 1 
      Char. 274: 0 --> 1 
      Char. 276: 0 --> 1 
      Char. 277: 0 --> 1 
      Char. 305: 1 --> 0 
    Chelydra_serpentina : 
      Char. 8: 1 --> 0 
      Char. 24: 0 --> 1 
      Char. 28: 1 --> 0 
      Char. 142: 0 --> 1 
      Char. 197: 1 --> 2 
      Char. 221: 0 --> 2 
    Macrochelys_temminckii : 
      Char. 65: 1 --> 0 
      Char. 84: 0 --> 1 
      Char. 117: 0 --> 1 
      Char. 124: 1 --> 0 
      Char. 140: 1 --> 0 
      Char. 143: 0 --> 1 
      Char. 150: 1 --> 0 
      Char. 226: 1 --> 0 
      Char. 303: 1 --> 2 
    Sternotherus_odoratus : 
      Char. 97: 1 --> 0 
      Char. 99: 0 --> 1 
      Char. 116: 1 --> 0 
      Char. 117: 2 --> 0 
      Char. 129: 1 --> 0 
      Char. 138: 0 --> 1 
      Char. 176: 1 --> 0 
      Char. 210: 0 --> 1 
    Staurotypus_salvinii : 
      Char. 38: 0 --> 1 
      Char. 49: 1 --> 0 
      Char. 106: 0 --> 1 
      Char. 140: 1 --> 0 
    Kinosternon_subrubrum : 
      Char. 52: 0 --> 1 
      Char. 111: 1 --> 0 
      Char. 115: 0 --> 1 
      Char. 126: 0 --> 1 
      Char. 142: 0 --> 1 
      Char. 160: 1 --> 0 
      Char. 182: 0 --> 1 
      Char. 207: 1 --> 0 
      Char. 325: 0 --> 1 
    Dermatemys_mawii : 
      Char. 64: 0 --> 1 
      Char. 105: 1 --> 0 
      Char. 116: 1 --> 0 
      Char. 140: 1 --> 0 
      Char. 209: 0 --> 1 
      Char. 258: 0 --> 1 
      Char. 269: 0 --> 1 
      Char. 286: 1 --> 0 
    Baptemys_wyomingensis : 
      Char. 120: 0 --> 1 
      Char. 121: 0 --> 2 
      Char. 143: 0 --> 1 
      Char. 150: 1 --> 0 
      Char. 173: 0 --> 1 
      Char. 185: 0 --> 1 
      Char. 256: 0 --> 1 
      Char. 322: 0 --> 1 
    Emarginachelys_cretacea : 
      Char. 29: 1 --> 0 
      Char. 108: 2 --> 1 
      Char. 110: 0 --> 1 
      Char. 124: 1 --> 0 
      Char. 248: 0 --> 2 
    Chrysemys_picta : 
      Char. 22: 1 --> 0 
      Char. 38: 0 --> 1 
      Char. 58: 0 --> 2 
      Char. 68: 0 --> 1 
      Char. 114: 0 --> 1 
      Char. 121: 0 --> 1 
      Char. 123: 0 --> 1 
      Char. 127: 1 --> 0 
      Char. 234: 1 --> 0 
      Char. 250: 0 --> 1 
      Char. 256: 0 --> 1 
      Char. 273: 0 --> 1 
      Char. 289: 0 --> 1 
    Emys_orbicularis : 
      Char. 28: 1 --> 0 
      Char. 65: 2 --> 0 
      Char. 72: 1 --> 0 
      Char. 91: 1 --> 0 
      Char. 142: 0 --> 1 
      Char. 145: 0 --> 1 
      Char. 237: 0 --> 1 
      Char. 257: 0 --> 1 
      Char. 258: 1 --> 0 
      Char. 271: 0 --> 1 
    Geoclemys_hamiltonii : 
      Char. 26: 0 --> 1 
      Char. 42: 0 --> 1 
      Char. 67: 0 --> 1 
      Char. 68: 0 --> 1 
      Char. 121: 0 --> 3 
      Char. 122: 0 --> 1 
      Char. 189: 0 --> 1 
      Char. 190: 0 --> 1 
      Char. 207: 0 --> 1 
      Char. 257: 0 --> 1 
      Char. 271: 0 --> 1 
      Char. 333: 0 --> 1 
    Testudo_hermanni : 
      Char. 42: 0 --> 1 
      Char. 66: 1 --> 0 
      Char. 101: 1 --> 0 
      Char. 114: 0 --> 1 
      Char. 122: 0 --> 1 
      Char. 184: 0 --> 1 
    Gopherus_polyphemus : 
      Char. 21: 1 --> 2 
      Char. 22: 1 --> 0 
      Char. 54: 0 --> 1 
      Char. 71: 0 --> 1 
      Char. 103: 0 --> 1 
      Char. 125: 0 --> 1 
      Char. 127: 1 --> 0 
      Char. 140: 1 --> 0 
    Chelonoidis_sp. : 
      Char. 13: 0 --> 1 
      Char. 40: 1 --> 0 
      Char. 162: 0 --> 1 
      Char. 198: 1 --> 0 
      Char. 207: 0 --> 1 
      Char. 225: 1 --> 0 
      Char. 234: 0 --> 1 
      Char. 249: 0 --> 1 
      Char. 250: 1 --> 0 
      Char. 251: 0 --> 1 
      Char. 257: 0 --> 2 
      Char. 273: 1 --> 0 
      Char. 278: 1 --> 0 
      Char. 281: 1 --> 0 
      Char. 296: 1 --> 0 
      Char. 304: 1 --> 2 
      Char. 305: 1 --> 0 
      Char. 318: 1 --> 0 
    Platysternon_megacephalum : 
      Char. 16: 0 --> 1 
      Char. 18: 2 --> 0 
      Char. 32: 0 --> 1 
      Char. 35: 1 --> 0 
      Char. 40: 1 --> 0 
      Char. 43: 0 --> 1 
      Char. 52: 0 --> 1 
      Char. 58: 0 --> 1 
      Char. 65: 2 --> 1 
      Char. 75: 1 --> 0 
      Char. 77: 1 --> 2 
      Char. 95: 1 --> 0 
      Char. 101: 1 --> 0 
      Char. 102: 0 --> 1 
      Char. 110: 0 --> 1 
      Char. 125: 0 --> 1 
      Char. 126: 0 --> 1 
      Char. 139: 0 --> 2 
      Char. 140: 1 --> 0 
      Char. 143: 0 --> 1 
      Char. 160: 1 --> 0 
      Char. 164: 0 --> 1 
      Char. 182: 0 --> 1 
      Char. 185: 0 --> 1 
      Char. 201: 1 --> 0 
      Char. 207: 0 --> 1 
      Char. 251: 0 --> 1 
      Char. 257: 0 --> 2 
      Char. 281: 1 --> 0 
      Char. 296: 1 --> 0 
      Char. 304: 1 --> 2 
      Char. 305: 1 --> 0 
    Apalone_spinifera : 
      No autapomorphies 
    Pelodiscus_sinensis : 
      Char. 123: 0 --> 1 
    Lissemys_punctata : 
      Char. 29: 1 --> 0 
      Char. 69: 1 --> 0 
      Char. 101: 1 --> 0 
      Char. 104: 1 --> 2 
      Char. 165: 1 --> 0 
      Char. 185: 1 --> 0 
    Carettochelys_insculpta : 
      No autapomorphies 
    Allaeochelys_libyca : 
      Char. 127: 1 --> 0 
    Petrochelys_kyrgyzensis : 
      No autapomorphies 
    Adocus_beatus : 
      Char. 58: 0 --> 2 
      Char. 81: 0 --> 1 
      Char. 143: 0 --> 1 
      Char. 148: 2 --> 1 
      Char. 200: 0 --> 1 
      Char. 234: 1 --> 0 
      Char. 285: 1 --> 0 
    Chelus_fimbriatus : 
      Char. 5: 1 --> 0 
      Char. 22: 1 --> 0 
      Char. 48: 0 --> 1 
      Char. 129: 1 --> 0 
      Char. 149: 1 --> 0 
      Char. 160: 1 --> 0 
      Char. 189: 0 --> 1 
      Char. 190: 0 --> 1 
      Char. 201: 1 --> 0 
      Char. 209: 1 --> 0 
      Char. 225: 1 --> 0 
      Char. 266: 0 --> 2 
      Char. 268: 0 --> 1 
      Char. 271: 0 --> 1 
      Char. 281: 0 --> 1 
      Char. 282: 0 --> 1 
    Phrynops_geoffroanus : 
      Char. 104: 0 --> 1 
      Char. 142: 0 --> 1 
      Char. 191: 1 --> 0 
      Char. 204: 0 --> 1 
      Char. 295: 1 --> 0 
    Elseya_dentata : 
      Char. 16: 0 --> 1 
      Char. 18: 2 --> 0 
      Char. 23: 0 --> 1 
      Char. 58: 0 --> 2 
      Char. 60: 0 --> 1 
      Char. 173: 1 --> 0 
      Char. 175: 0 --> 1 
      Char. 176: 1 --> 0 
      Char. 184: 0 --> 1 
      Char. 252: 1 --> 0 
      Char. 333: 0 --> 1 
      Char. 345: 0 --> 1 
    Chelodina_longicollis : 
      Char. 12: 0 --> 1 
      Char. 82: 0 --> 1 
      Char. 104: 0 --> 1 
      Char. 129: 1 --> 0 
      Char. 180: 1 --> 0 
      Char. 266: 0 --> 1 
    Araripemys_barretoi : 
      Char. 38: 0 --> 1 
      Char. 73: 0 --> 1 
      Char. 95: 1 --> 2 
      Char. 96: 0 --> 1 
      Char. 116: 1 --> 0 
      Char. 180: 1 --> 0 
      Char. 189: 0 --> 1 
      Char. 190: 0 --> 1 
      Char. 192: 3 --> 4 
      Char. 207: 1 --> 0 
      Char. 211: 0 --> 1 
      Char. 231: 0 --> 1 
      Char. 235: 0 --> 1 
      Char. 236: 0 --> 1 
      Char. 247: 0 --> 1 
      Char. 248: 0 --> 1 
      Char. 265: 0 --> 1 
      Char. 275: 0 --> 1 
      Char. 345: 0 --> 1 
    Podocnemis_unifilis : 
      Char. 18: 2 --> 0 
      Char. 30: 0 --> 1 
      Char. 42: 0 --> 1 
      Char. 55: 0 --> 1 
      Char. 96: 0 --> 1 
      Char. 116: 1 --> 0 
      Char. 117: 0 --> 2 
      Char. 154: 1 --> 0 
      Char. 159: 1 --> 0 
      Char. 271: 0 --> 1 
      Char. 330: 0 --> 1 
      Char. 344: 0 --> 1 
      Char. 345: 0 --> 1 
    Pelomedusa_subrufa : 
      Char. 22: 1 --> 0 
      Char. 38: 0 --> 1 
      Char. 124: 0 --> 2 
      Char. 125: 0 --> 1 
      Char. 142: 0 --> 1 
      Char. 144: 1 --> 0 
      Char. 152: 0 --> 1 
      Char. 155: 1 --> 0 
    Galianemys_whitei : 
      Char. 32: 0 --> 1 
      Char. 34: 1 --> 0 
      Char. 43: 0 --> 1 
      Char. 84: 0 --> 1 
      Char. 114: 0 --> 1 
      Char. 132: 0 --> 1 
      Char. 139: 0 --> 2 
      Char. 153: 1 --> 0 
    Annemys_levensis : 
      Char. 137: 0 --> 1 
      Char. 209: 0 --> 1 
      Char. 229: 1 --> 0 
    Annemys_latiens : 
      Char. 88: 1 --> 0 
      Char. 122: 0 --> 1 
    Annemys_sp._IVPP_V18106 : 
      Char. 81: 0 --> 1 
      Char. 97: 1 --> 0 
      Char. 124: 0 --> 1 
      Char. 132: 0 --> 1 
      Char. 144: 1 --> 0 
      Char. 156: 0 --> 1 
    Xinjiangchelys_wusu : 
      Char. 263: 1 --> 0 
    Xinjiangchelys_radiplicatoides : 
      Char. 91: 0 --> 1 
      Char. 95: 1 --> 2 
      Char. 110: 1 --> 0 
      Char. 186: 0 --> 1 
    Sinemys_gamera : 
      Char. 1: 0 --> 1 
    Sinemys_lens : 
      Char. 108: 2 --> 1 
    Dracochelys_bicuspis : 
      Char. 53: 0 --> 1 
      Char. 58: 0 --> 1 
      Char. 81: 0 --> 1 
      Char. 117: 0 --> 2 
      Char. 147: 1 --> 0 
      Char. 193: 0 --> 1 
      Char. 219: 0 --> 1 
      Char. 282: 0 --> 1 
    Ordosemys_sp._IVPP_V12092 : 
      Char. 38: 0 --> 1 
      Char. 80: 0 --> 1 
      Char. 100: 0 --> 2 
      Char. 117: 0 --> 2 
      Char. 135: 0 --> 1 
      Char. 260: 0 --> 1 
    Judithemys_sukhanovi : 
      Char. 34: 2 --> 1 
      Char. 150: 1 --> 0 
    Kirgizemys_hoburensis : 
      Char. 90: 2 --> 1 
      Char. 108: 2 --> 1 
      Char. 155: 1 --> 0 
      Char. 164: 1 --> 0 
      Char. 204: 0 --> 1 
      Char. 277: 0 --> 1 
    Kirgizemys_dmitrievi : 
      Char. 61: 1 --> 0 
      Char. 97: 1 --> 0 
      Char. 141: 0 --> 1 
      Char. 162: 0 --> 1 
    Meiolania_planiceps : 
      Char. 25: 1 --> 0 
      Char. 33: 0 --> 1 
      Char. 36: 0 --> 1 
      Char. 37: 0 --> 1 
      Char. 58: 01 --> 2 
      Char. 66: 0 --> 1 
      Char. 75: 0 --> 1 
      Char. 77: 1 --> 3 
      Char. 78: 0 --> 1 
      Char. 90: 1 --> 2 
      Char. 112: 0 --> 1 
      Char. 140: 1 --> 0 
      Char. 143: 1 --> 0 
      Char. 148: 0 --> 1 
      Char. 160: 1 --> 0 
      Char. 232: 0 --> 1 
      Char. 235: 0 --> 1 
      Char. 252: 0 --> 1 
      Char. 253: 0 --> 1 
      Char. 284: 0 --> 1 
      Char. 306: 0 --> 1 
    Chubutemys_copelloi : 
      Char. 3: 0 --> 1 
      Char. 27: 1 --> 0 
      Char. 29: 1 --> 0 
      Char. 62: 0 --> 1 
      Char. 96: 0 --> 1 
      Char. 283: 0 --> 1 
    Eubaena_cephalica : 
      Char. 6: 1 --> 2 
      Char. 11: 1 --> 0 
      Char. 15: 0 --> 1 
      Char. 75: 0 --> 1 
      Char. 87: 0 --> 1 
      Char. 90: 1 --> 2 
      Char. 130: 0 --> 1 
      Char. 163: 0 --> 1 
    Arundelemys_dardeni : 
      Char. 106: 0 --> 1 
      Char. 123: 1 --> 0 
      Char. 126: 0 --> 1 
    Pleurosternon_bullockii : 
      Char. 35: 0 --> 1 
      Char. 58: 1 --> 0 
      Char. 132: 1 --> 2 
      Char. 192: 0 --> 3 
      Char. 221: 1 --> 0 
      Char. 223: 0 --> 1 
      Char. 264: 0 --> 1 
    Glyptops_plicatulus : 
      No autapomorphies 
    Kallokibotion_bajazidi : 
      Char. 60: 0 --> 1 
      Char. 79: 1 --> 2 
      Char. 118: 0 --> 1 
      Char. 130: 0 --> 1 
      Char. 145: 0 --> 1 
      Char. 176: 0 --> 1 
      Char. 222: 0 --> 1 
      Char. 257: 0 --> 2 
    Eileanchelys_waldmanni : 
      Char. 204: 0 --> 1 
    Kayentachelys_aprix : 
      Char. 84: 0 --> 1 
      Char. 131: 2 --> 1 
      Char. 218: 1 --> 0 
      Char. 221: 1 --> 0 
    Australochelys_africanus : 
      Char. 130: 0 --> 1 
    Proganochelys_quenstedtii : 
      No autapomorphies 
   Node 99 : 
      No synapomorphies 
   Node 100 : 
      Char. 81: 0 --> 1 
      Char. 83: 0 --> 1 
      Char. 114: 0 --> 1 
   Node 101 : 
      Char. 2: 0 --> 1 
      Char. 13: 0 --> 1 
      Char. 121: 2 --> 0 
      Char. 124: 1 --> 0 
      Char. 148: 0 --> 1 
      Char. 239: 0 --> 1 
      Char. 253: 0 --> 1 
   Node 102 : 
      Char. 16: 1 --> 0 
      Char. 34: 0 --> 1 
      Char. 47: 0 --> 1 
      Char. 110: 0 --> 1 
      Char. 120: 1 --> 0 
      Char. 229: 0 --> 1 
      Char. 334: 0 --> 1 
   Node 103 : 
      Char. 11: 0 --> 1 
      Char. 156: 1 --> 0 
      Char. 245: 0 --> 1 
      Char. 280: 1 --> 0 
   Node 104 : 
      Char. 91: 0 --> 1 
      Char. 107: 0 --> 1 
      Char. 108: 1 --> 2 
      Char. 121: 0 --> 2 
   Node 105 : 
      Char. 21: 0 --> 1 
      Char. 65: 0 --> 2 
      Char. 79: 0 --> 1 
      Char. 111: 0 --> 1 
      Char. 120: 0 --> 1 
      Char. 146: 0 --> 1 
      Char. 308: 0 --> 1 
   Node 106 : 
      Char. 4: 1 --> 0 
      Char. 8: 0 --> 1 
      Char. 10: 0 --> 1 
      Char. 66: 1 --> 0 
      Char. 77: 0 --> 1 
      Char. 108: 0 --> 1 
      Char. 114: 1 --> 0 
      Char. 119: 0 --> 1 
      Char. 131: 0 --> 2 
      Char. 140: 2 --> 1 
   Node 107 : 
      No synapomorphies 
   Node 108 : 
      Char. 94: 0 --> 1 
      Char. 100: 0 --> 1 
      Char. 156: 0 --> 1 
   Node 109 : 
      Char. 27: 1 --> 0 
      Char. 39: 0 --> 1 
      Char. 58: 0 --> 1 
      Char. 133: 0 --> 2 
   Node 110 : 
      Char. 256: 0 --> 1 
      Char. 280: 0 --> 1 
      Char. 333: 0 --> 1 
      Char. 353: 0 --> 1 
   Node 111 : 
      Char. 108: 2 --> 1 
   Node 112 : 
      Char. 90: 1 --> 2 
      Char. 97: 1 --> 0 
      Char. 123: 1 --> 0 
      Char. 129: 0 --> 1 
      Char. 218: 1 --> 0 
   Node 113 : 
      Char. 3: 0 --> 1 
      Char. 49: 1 --> 0 
      Char. 56: 0 --> 1 
      Char. 67: 0 --> 2 
      Char. 99: 0 --> 1 
      Char. 121: 0 --> 1 
      Char. 129: 0 --> 1 
      Char. 174: 0 --> 1 
      Char. 176: 0 --> 1 
      Char. 181: 0 --> 1 
   Node 114 : 
      Char. 55: 0 --> 1 
      Char. 111: 1 --> 0 
   Node 115 : 
      Char. 21: 1 --> 2 
      Char. 77: 1 --> 2 
   Node 116 : 
      Char. 34: 1 --> 0 
      Char. 57: 0 --> 1 
      Char. 68: 0 --> 1 
      Char. 81: 1 --> 0 
      Char. 109: 0 --> 1 
      Char. 114: 1 --> 0 
      Char. 133: 0 --> 1 
      Char. 186: 0 --> 1 
   Node 117 : 
      Char. 9: 0 --> 1 
   Node 118 : 
      Char. 14: 1 --> 2 
      Char. 259: 1 --> 0 
   Node 119 : 
      Char. 3: 1 --> 0 
   Node 120 : 
      Char. 153: 1 --> 0 
      Char. 162: 1 --> 0 
   Node 121 : 
      Char. 22: 1 --> 0 
      Char. 175: 0 --> 1 
   Node 122 : 
      Char. 62: 0 --> 1 
      Char. 75: 1 --> 0 
      Char. 92: 0 --> 1 
      Char. 100: 0 --> 1 
      Char. 104: 0 --> 1 
      Char. 117: 0 --> 2 
      Char. 221: 1 --> 0 
      Char. 248: 1 --> 2 
      Char. 338: 0 --> 1 
   Node 123 : 
      Char. 18: 1 --> 0 
      Char. 141: 0 --> 1 
      Char. 162: 0 --> 1 
      Char. 223: 0 --> 1 
      Char. 259: 0 --> 1 
      Char. 312: 0 --> 1 
      Char. 313: 0 --> 1 
      Char. 327: 1 --> 0 
      Char. 333: 0 --> 1 
      Char. 340: 0 --> 1 
      Char. 344: 0 --> 1 
      Char. 351: 0 --> 1 
      Char. 353: 0 --> 1 
   Node 124 : 
      Char. 39: 0 --> 1 
      Char. 67: 0 --> 1 
      Char. 95: 1 --> 0 
      Char. 106: 0 --> 1 
      Char. 116: 1 --> 0 
      Char. 124: 1 --> 0 
      Char. 133: 0 --> 2 
      Char. 140: 1 --> 2 
      Char. 150: 1 --> 0 
      Char. 195: 0 --> 1 
      Char. 211: 0 --> 1 
      Char. 222: 0 --> 1 
      Char. 235: 0 --> 1 
      Char. 239: 1 --> 0 
      Char. 240: 0 --> 1 
      Char. 251: 0 --> 1 
      Char. 260: 0 --> 1 
      Char. 331: 0 --> 2 
      Char. 336: 0 --> 1 
      Char. 341: 0 --> 1 
      Char. 349: 0 --> 1 
      Char. 355: 0 --> 1 
   Node 125 : 
      Char. 0: 1 --> 0 
      Char. 18: 2 --> 1 
      Char. 28: 1 --> 0 
      Char. 96: 1 --> 0 
      Char. 164: 0 --> 1 
      Char. 248: 0 --> 1 
      Char. 290: 1 --> 0 
      Char. 292: 1 --> 0 
      Char. 301: 1 --> 0 
   Node 126 : 
      Char. 65: 2 --> 1 
      Char. 176: 0 --> 1 
      Char. 247: 0 --> 1 
   Node 127 : 
      Char. 124: 0 --> 1 
      Char. 150: 0 --> 1 
      Char. 265: 0 --> 1 
      Char. 277: 1 --> 0 
   Node 128 : 
      Char. 13: 1 --> 0 
      Char. 69: 0 --> 1 
      Char. 96: 0 --> 1 
      Char. 123: 1 --> 0 
      Char. 164: 1 --> 0 
      Char. 207: 1 --> 0 
      Char. 282: 0 --> 1 
      Char. 290: 0 --> 1 
      Char. 292: 0 --> 1 
      Char. 294: 0 --> 1 
      Char. 301: 0 --> 1 
   Node 129 : 
      Char. 0: 0 --> 1 
      Char. 28: 0 --> 1 
      Char. 90: 1 --> 2 
      Char. 129: 0 --> 1 
      Char. 148: 1 --> 2 
      Char. 279: 0 --> 1 
      Char. 298: 0 --> 2 
   Node 130 : 
      Char. 15: 0 --> 1 
      Char. 35: 0 --> 1 
      Char. 186: 0 --> 1 
      Char. 277: 0 --> 1 
      Char. 284: 0 --> 1 
   Node 131 : 
      Char. 116: 0 --> 1 
      Char. 207: 0 --> 1 
      Char. 228: 0 --> 1 
      Char. 293: 0 --> 1 
   Node 132 : 
      No synapomorphies 
   Node 133 : 
      Char. 15: 1 --> 0 
      Char. 67: 1 --> 0 
      Char. 94: 01 --> 2 
   Node 134 : 
      Char. 3: 1 --> 0 
      Char. 116: 0 --> 1 
      Char. 129: 1 --> 0 
      Char. 195: 1 --> 0 
      Char. 240: 1 --> 2 
   Node 135 : 
      Char. 19: 0 --> 1 
      Char. 76: 2 --> 1 
      Char. 223: 1 --> 0 
   Node 136 : 
      Char. 0: 0 --> 1 
      Char. 11: 1 --> 0 
      Char. 52: 0 --> 1 
      Char. 65: 1 --> 0 
      Char. 99: 0 --> 2 
      Char. 103: 0 --> 1 
      Char. 117: 2 --> 0 
   Node 137 : 
      Char. 11: 1 --> 0 
      Char. 16: 0 --> 1 
      Char. 53: 0 --> 1 
      Char. 94: 0 --> 2 
      Char. 97: 1 --> 0 
      Char. 99: 0 --> 2 
      Char. 111: 1 --> 0 
      Char. 150: 0 --> 1 
      Char. 331: 2 --> 3 
      Char. 332: 0 --> 1 
   Node 138 : 
      Char. 22: 1 --> 0 
      Char. 145: 0 --> 1 
   Node 139 : 
      Char. 15: 1 --> 0 
      Char. 105: 1 --> 0 
      Char. 114: 0 --> 1 
      Char. 215: 0 --> 1 
   Node 140 : 
      Char. 145: 1 --> 0 
      Char. 175: 0 --> 1 
      Char. 203: 1 --> 0 
   Node 141 : 
      Char. 233: 0 --> 1 
      Char. 312: 1 --> 0 
   Node 142 : 
      Char. 7: 0 --> 1 
      Char. 29: 1 --> 0 
      Char. 114: 1 --> 0 
   Node 143 : 
      Char. 5: 0 --> 1 
      Char. 151: 0 --> 1 
      Char. 301: 0 --> 1 
      Char. 329: 0 --> 1 
      Char. 335: 0 --> 1 
      Char. 352: 0 --> 1 
   Node 144 : 
      Char. 16: 0 --> 1 
      Char. 44: 0 --> 1 
      Char. 49: 1 --> 0 
      Char. 94: 0 --> 2 
      Char. 223: 1 --> 0 
   Node 145 : 
      Char. 28: 0 --> 1 
      Char. 55: 0 --> 1 
      Char. 56: 0 --> 1 
      Char. 67: 1 --> 2 
      Char. 68: 0 --> 1 
      Char. 100: 0 --> 2 
      Char. 102: 0 --> 1 
   Node 146 : 
      Char. 65: 1 --> 0 
      Char. 103: 0 --> 1 
      Char. 110: 0 --> 1 
      Char. 162: 1 --> 0 
   Node 147 : 
      Char. 79: 2 --> 1 
      Char. 175: 0 --> 1 
      Char. 179: 1 --> 0 
   Node 148 : 
      Char. 114: 1 --> 0 
      Char. 236: 1 --> 0 
      Char. 240: 1 --> 0 
   Node 149 : 
      Char. 24: 0 --> 1 
      Char. 261: 1 --> 0 
   Node 150 : 
      Char. 175: 0 --> 1 
   Node 151 : 
      Char. 178: 1 --> 0 
   Node 152 : 
      No synapomorphies 
   Node 153 : 
      No synapomorphies 
   Node 154 : 
      No synapomorphies 
   Node 155 : 
      Char. 13: 0 --> 1 
      Char. 44: 1 --> 0 
      Char. 94: 2 --> 0 
      Char. 100: 2 --> 0 
      Char. 102: 1 --> 0 
      Char. 126: 1 --> 0 
      Char. 189: 0 --> 1 
      Char. 190: 0 --> 1 
      Char. 194: 1 --> 0 
      Char. 199: 0 --> 1 
      Char. 225: 1 --> 0 
   Node 156 : 
      Char. 11: 1 --> 0 
      Char. 52: 0 --> 1 
      Char. 77: 1 --> 2 
      Char. 95: 1 --> 0 
      Char. 114: 0 --> 1 
      Char. 126: 0 --> 1 
      Char. 175: 0 --> 1 
      Char. 178: 0 --> 1 
      Char. 201: 1 --> 0 
      Char. 211: 0 --> 1 
      Char. 225: 1 --> 0 
      Char. 235: 0 --> 1 
      Char. 248: 0 --> 2 
      Char. 251: 0 --> 1 
      Char. 259: 0 --> 1 
      Char. 260: 0 --> 1 
      Char. 276: 0 --> 1 
      Char. 304: 1 --> 2 
      Char. 305: 1 --> 0 
   Node 157 : 
      Char. 196: 0 --> 1 
   Node 158 : 
      Char. 24: 0 --> 1 
      Char. 185: 0 --> 1 
      Char. 208: 0 --> 1 
      Char. 242: 0 --> 1 
      Char. 269: 0 --> 1 
      Char. 270: 0 --> 1 
   Node 159 : 
      Char. 11: 1 --> 0 
      Char. 17: 0 --> 1 
      Char. 26: 0 --> 1 
      Char. 32: 0 --> 1 
      Char. 132: 0 --> 1 
      Char. 158: 0 --> 1 
      Char. 206: 1 --> 2 
      Char. 237: 0 --> 1 
      Char. 274: 0 --> 1 
      Char. 322: 0 --> 1 
   Node 160 : 
      Char. 323: 0 --> 1 
      Char. 344: 0 --> 1 
   Node 161 : 
      Char. 21: 1 --> 2 
      Char. 22: 1 --> 0 
      Char. 54: 0 --> 1 
      Char. 67: 0 --> 1 
      Char. 117: 0 --> 2 
      Char. 207: 0 --> 1 
      Char. 272: 0 --> 1 
   Node 162 : 
      Char. 34: 0 --> 1 
      Char. 79: 2 --> 1 
      Char. 97: 1 --> 0 
      Char. 157: 0 --> 1 
      Char. 176: 1 --> 0 
      Char. 177: 0 --> 1 
      Char. 247: 1 --> 0 
      Char. 250: 0 --> 1 
   Node 163 : 
      Char. 105: 1 --> 0 
      Char. 122: 0 --> 1 
      Char. 155: 1 --> 0 
   Node 164 : 
      Char. 225: 1 --> 0 
      Char. 344: 0 --> 1 
   Node 165 : 
      Char. 97: 1 --> 0 
      Char. 258: 0 --> 1 
      Char. 288: 0 --> 1 
   Node 166 : 
      Char. 66: 0 --> 1 
      Char. 72: 1 --> 0 
      Char. 156: 0 --> 1 
      Char. 234: 1 --> 0 
      Char. 249: 1 --> 0 
      Char. 250: 0 --> 1 
      Char. 273: 0 --> 1 
   Node 167 : 
      Char. 75: 1 --> 0 
   Node 168 : 
      Char. 27: 1 --> 0 
      Char. 58: 0 --> 2 
      Char. 76: 2 --> 1 
      Char. 77: 1 --> 2 
      Char. 142: 0 --> 1 
      Char. 155: 1 --> 0 
      Char. 201: 1 --> 0 
   Node 169 : 
      No synapomorphies 
   Node 170 : 
      Char. 211: 0 --> 1 
   Node 171 : 
      Char. 13: 0 --> 1 
      Char. 26: 0 --> 1 
      Char. 30: 0 --> 1 
      Char. 40: 1 --> 0 
      Char. 42: 0 --> 1 
      Char. 50: 0 --> 1 
      Char. 51: 0 --> 1 
      Char. 60: 0 --> 1 
      Char. 80: 0 --> 1 
      Char. 105: 1 --> 0 
      Char. 149: 1 --> 0 
      Char. 187: 0 --> 1 
      Char. 205: 0 --> 1 
      Char. 220: 0 --> 1 
      Char. 235: 0 --> 1 
      Char. 236: 0 --> 1 
      Char. 245: 1 --> 3 
      Char. 247: 0 --> 1 
      Char. 248: 0 --> 3 
      Char. 251: 0 --> 1 
      Char. 285: 1 --> 2 
      Char. 330: 0 --> 1 
      Char. 350: 0 --> 1 
   Node 172 : 
      Char. 5: 0 --> 1 
      Char. 48: 0 --> 1 
      Char. 49: 1 --> 0 
      Char. 62: 0 --> 1 
      Char. 64: 0 --> 1 
      Char. 71: 0 --> 1 
      Char. 77: 1 --> 2 
      Char. 95: 1 --> 2 
      Char. 99: 0 --> 1 
      Char. 104: 0 --> 1 
      Char. 113: 0 --> 1 
      Char. 114: 0 --> 1 
      Char. 133: 0 --> 1 
      Char. 191: 0 --> 1 
      Char. 262: 0 --> 1 
      Char. 324: 0 --> 1 
      Char. 327: 1 --> 0 
      Char. 333: 0 --> 1 
      Char. 344: 0 --> 1 
   Node 173 : 
      Char. 17: 0 --> 1 
      Char. 21: 1 --> 2 
      Char. 22: 1 --> 0 
      Char. 38: 0 --> 1 
      Char. 54: 0 --> 1 
      Char. 117: 0 --> 1 
      Char. 185: 0 --> 1 
      Char. 286: 1 --> 0 
      Char. 323: 0 --> 1 
   Node 174 : 
      Char. 85: 0 --> 1 
      Char. 117: 1 --> 2 
      Char. 121: 0 --> 3 
      Char. 125: 0 --> 1 
      Char. 138: 0 --> 1 
   Node 175 : 
      Char. 164: 1 --> 0 
   Node 176 : 
      Char. 3: 1 --> 0 
      Char. 31: 0 --> 1 
      Char. 34: 1 --> 2 
      Char. 186: 1 --> 0 
      Char. 287: 0 --> 3 
      Char. 288: 0 --> 1 
   Node 177 : 
      Char. 6: 0 --> 1 
      Char. 72: 1 --> 0 
      Char. 124: 0 --> 2 
      Char. 152: 0 --> 1 
      Char. 155: 1 --> 0 
      Char. 173: 0 --> 1 
      Char. 176: 0 --> 1 
      Char. 191: 0 --> 1 
      Char. 295: 0 --> 1 
   Node 178 : 
      Char. 4: 0 --> 1 
      Char. 5: 0 --> 1 
      Char. 41: 0 --> 1 
      Char. 70: 0 --> 1 
      Char. 87: 0 --> 1 
      Char. 93: 0 --> 1 
      Char. 97: 1 --> 0 
      Char. 105: 1 --> 0 
      Char. 107: 1 --> 2 
      Char. 108: 2 --> 0 
      Char. 133: 0 --> 1 
      Char. 159: 0 --> 1 
      Char. 250: 0 --> 1 
      Char. 258: 0 --> 1 
      Char. 264: 0 --> 1 
      Char. 283: 0 --> 1 
      Char. 287: 2 --> 0 
      Char. 317: 0 --> 1 
      Char. 327: 1 --> 0 
   Node 179 : 
      Char. 208: 0 --> 1 
      Char. 210: 0 --> 1 
      Char. 346: 1 --> 0 
   Node 180 : 
      Char. 58: 0 --> 2 
      Char. 61: 1 --> 2 
      Char. 73: 0 --> 1 
      Char. 164: 1 --> 0 
   Node 181 : 
      Char. 21: 1 --> 2 
      Char. 54: 0 --> 1 
      Char. 82: 0 --> 1 
   Node 182 : 
      Char. 38: 0 --> 1 
      Char. 126: 0 --> 1 
      Char. 204: 0 --> 1 
      Char. 232: 0 --> 1 
      Char. 263: 0 --> 1 
      Char. 276: 0 --> 1 
   Node 183 : 
      Char. 6: 0 --> 1 
      Char. 146: 1 --> 0 
   Node 184 : 
      Char. 1: 0 --> 1 
   Node 185 : 
      Char. 75: 0 --> 1 
      Char. 76: 2 --> 1 
   Node 186 : 
      Char. 6: 0 --> 1 
      Char. 34: 1 --> 2 
      Char. 77: 1 --> 2 
      Char. 97: 1 --> 0 
      Char. 135: 0 --> 1 
   Node 187 : 
      Char. 211: 0 --> 1 
      Char. 231: 0 --> 1 
      Char. 247: 0 --> 1 
   Node 188 : 
      Char. 13: 0 --> 1 
      Char. 65: 1 --> 2 
   Node 189 : 
      Char. 34: 0 --> 2 
      Char. 135: 0 --> 1 
      Char. 142: 0 --> 1 
      Char. 148: 2 --> 1 
   Node 190 : 
      Char. 117: 0 --> 2 
      Char. 132: 0 --> 1 
      Char. 138: 0 --> 1 
   Node 191 : 
      Char. 6: 0 --> 1 
      Char. 43: 0 --> 1 
      Char. 146: 1 --> 2 
   Node 192 : 
      Char. 2: 0 --> 1 
      Char. 76: 2 --> 1 
      Char. 95: 1 --> 2 
      Char. 108: 2 --> 1 
      Char. 133: 0 --> 1 
   Node 193 : 
      Char. 6: 0 --> 1 
      Char. 11: 0 --> 1 
      Char. 28: 0 --> 1 
      Char. 47: 0 --> 1 
      Char. 110: 0 --> 1 
      Char. 173: 0 --> 1 
 
Tree 3 : 
    Thalssemys_bruntrutana : 
      Char. 206: 1 --> 2 
      Char. 219: 0 --> 1 
      Char. 236: 0 --> 1 
      Char. 248: 0 --> 1 
      Char. 252: 0 --> 1 
      Char. 307: 1 --> 0 
      Char. 312: 0 --> 1 
      Char. 331: 0 --> 1 
      Char. 341: 0 --> 1 
      Char. 342: 0 --> 2 
      Char. 344: 0 --> 1 
      Char. 349: 0 --> 1 
      Char. 350: 0 --> 1 
      Char. 355: 0 --> 1 
    NKMB_Wat18_211 : 
      No autapomorphies 
    Jurassichelon_oleronensis : 
      Char. 75: 0 --> 1 
      Char. 81: 1 --> 0 
      Char. 95: 0 --> 1 
      Char. 111: 1 --> 0 
      Char. 148: 2 --> 1 
    Portlandemys_mcdowelli : 
      Char. 182: 1 --> 0 
    Plesiochelys_planiceps : 
      Char. 34: 1 --> 2 
    Plesiochelys_etalloni : 
      Char. 105: 1 --> 0 
      Char. 144: 1 --> 0 
    Plesiochelys_bigleri : 
      Char. 143: 1 --> 0 
      Char. 148: 2 --> 1 
    Solnhofia_parsonsi : 
      Char. 17: 0 --> 1 
      Char. 60: 0 --> 1 
      Char. 62: 0 --> 1 
      Char. 90: 1 --> 2 
      Char. 96: 0 --> 1 
      Char. 97: 1 --> 0 
      Char. 101: 1 --> 0 
      Char. 108: 2 --> 1 
      Char. 110: 1 --> 0 
      Char. 117: 0 --> 2 
      Char. 120: 0 --> 1 
      Char. 127: 1 --> 0 
      Char. 175: 0 --> 1 
      Char. 211: 0 --> 1 
    Sandownia_harrisi : 
      Char. 16: 1 --> 0 
      Char. 148: 2 --> 1 
    Brachyopsemys_tingitana : 
      Char. 48: 0 --> 1 
      Char. 71: 0 --> 1 
      Char. 116: 0 --> 1 
      Char. 162: 0 --> 1 
      Char. 164: 1 --> 0 
    Leyvachelys_cipadi : 
      Char. 2: 1 --> 0 
      Char. 27: 1 --> 0 
      Char. 49: 0 --> 1 
      Char. 62: 0 --> 1 
      Char. 142: 0 --> 1 
    Angolachelys_mbaxi : 
      Char. 28: 0 --> 1 
      Char. 47: 1 --> 0 
      Char. 48: 0 --> 1 
      Char. 94: 0 --> 2 
      Char. 105: 1 --> 0 
      Char. 110: 1 --> 0 
      Char. 133: 1 --> 2 
    Rhinochelys_pulchriceps : 
      No autapomorphies 
    Santanachelys_gaffneyi : 
      Char. 75: 0 --> 1 
      Char. 106: 1 --> 0 
      Char. 149: 1 --> 0 
      Char. 190: 1 --> 0 
      Char. 228: 1 --> 0 
      Char. 229: 1 --> 0 
      Char. 236: 1 --> 0 
      Char. 337: 1 --> 0 
      Char. 340: 1 --> 0 
    Bouliachelys_suteri : 
      Char. 8: 1 --> 0 
      Char. 11: 1 --> 0 
      Char. 76: 2 --> 0 
      Char. 83: 0 --> 1 
      Char. 96: 0 --> 1 
      Char. 123: 0 --> 1 
      Char. 134: 0 --> 1 
    Notochelone_costata : 
      Char. 67: 1 --> 0 
      Char. 69: 0 --> 1 
      Char. 81: 1 --> 0 
      Char. 114: 0 --> 1 
      Char. 126: 0 --> 1 
      Char. 133: 2 --> 0 
    Ocepechelon_bouyai : 
      Char. 13: 0 --> 1 
      Char. 38: 0 --> 1 
      Char. 48: 0 --> 1 
      Char. 58: 1 --> 0 
      Char. 92: 1 --> 0 
      Char. 111: 1 --> 0 
      Char. 143: 2 --> 1 
    Desmatochelys_lowii : 
      Char. 96: 0 --> 1 
      Char. 199: 0 --> 1 
    Desmatochelys_padillai : 
      Char. 18: 0 --> 1 
      Char. 100: 1 --> 2 
      Char. 153: 1 --> 0 
    Rhinochelys_nammourensis : 
      Char. 16: 1 --> 0 
    Chelosphargis_advena : 
      Char. 143: 2 --> 1 
    Calcarichelys_gemma : 
      Char. 0: 0 --> 1 
      Char. 105: 1 --> 0 
      Char. 246: 0 --> 1 
    Protostega_gigas : 
      Char. 186: 1 --> 0 
    Archelon_ischyros : 
      Char. 44: 0 --> 1 
    Dermochelys_coriacea : 
      Char. 25: 1 --> 0 
      Char. 42: 0 --> 1 
      Char. 67: 1 --> 0 
      Char. 95: 0 --> 1 
      Char. 202: 0 --> 1 
      Char. 205: 0 --> 1 
      Char. 240: 1 --> 0 
      Char. 352: 0 --> 1 
    Eosphargis_breineri : 
      Char. 91: 1 --> 0 
      Char. 102: 0 --> 1 
      Char. 137: 0 --> 1 
      Char. 190: 0 --> 1 
    Lepidochelys_olivacea : 
      Char. 101: 1 --> 0 
      Char. 133: 2 --> 1 
      Char. 174: 0 --> 1 
    Caretta_caretta : 
      Char. 60: 0 --> 1 
      Char. 64: 0 --> 1 
      Char. 99: 0 --> 1 
      Char. 162: 0 --> 1 
      Char. 222: 1 --> 0 
    Chelonia_mydas : 
      Char. 99: 0 --> 2 
      Char. 101: 1 --> 0 
      Char. 102: 1 --> 0 
      Char. 103: 1 --> 0 
      Char. 116: 0 --> 1 
      Char. 121: 0 --> 1 
      Char. 125: 0 --> 1 
      Char. 127: 0 --> 1 
      Char. 133: 2 --> 0 
      Char. 140: 2 --> 0 
      Char. 190: 0 --> 1 
      Char. 216: 1 --> 0 
    Eretmochelys_imbricata : 
      Char. 117: 0 --> 1 
      Char. 121: 0 --> 1 
      Char. 133: 2 --> 0 
      Char. 176: 1 --> 0 
      Char. 225: 1 --> 0 
    Lepidochelys_kempii : 
      Char. 29: 0 --> 1 
      Char. 52: 0 --> 1 
      Char. 103: 1 --> 0 
      Char. 178: 1 --> 0 
    Natator_depressus : 
      Char. 75: 1 --> 0 
      Char. 143: 1 --> 2 
      Char. 176: 1 --> 0 
      Char. 183: 0 --> 1 
      Char. 225: 1 --> 0 
      Char. 354: 0 --> 1 
    Puppigerus_camperi : 
      Char. 91: 1 --> 0 
      Char. 101: 1 --> 0 
      Char. 145: 1 --> 0 
      Char. 150: 0 --> 1 
      Char. 174: 0 --> 1 
      Char. 211: 1 --> 0 
      Char. 222: 1 --> 0 
      Char. 259: 1 --> 0 
    Argillochelys_cuneiceps : 
      Char. 58: 0 --> 1 
      Char. 150: 0 --> 1 
      Char. 155: 1 --> 0 
    Allopleuron_hoffmanni : 
      Char. 25: 1 --> 0 
      Char. 42: 0 --> 1 
      Char. 76: 2 --> 1 
      Char. 79: 2 --> 1 
      Char. 80: 0 --> 1 
      Char. 84: 0 --> 1 
      Char. 132: 0 --> 1 
      Char. 164: 1 --> 0 
      Char. 176: 1 --> 0 
      Char. 186: 1 --> 0 
      Char. 190: 0 --> 1 
      Char. 195: 1 --> 0 
      Char. 225: 1 --> 0 
    Nichollsemys_baieri : 
      Char. 18: 0 --> 1 
      Char. 34: 0 --> 1 
      Char. 62: 0 --> 1 
      Char. 89: 1 --> 0 
      Char. 104: 0 --> 1 
      Char. 124: 0 --> 1 
      Char. 127: 0 --> 1 
      Char. 151: 0 --> 1 
    Eochelone_brabantica : 
      Char. 55: 1 --> 0 
      Char. 56: 1 --> 0 
      Char. 57: 1 --> 0 
      Char. 65: 0 --> 1 
      Char. 67: 2 --> 1 
      Char. 133: 2 --> 0 
      Char. 139: 2 --> 1 
      Char. 175: 1 --> 0 
      Char. 329: 1 --> 0 
    Corsochelys_halinches : 
      Char. 13: 0 --> 1 
      Char. 118: 0 --> 1 
      Char. 128: 0 --> 1 
      Char. 139: 02 --> 1 
      Char. 156: 0 --> 1 
      Char. 284: 1 --> 0 
      Char. 331: 2 --> 1 
    Procolpochelys_charlestonensis : 
      Char. 198: 0 --> 1 
      Char. 203: 1 --> 0 
      Char. 212: 1 --> 0 
      Char. 221: 1 --> 0 
    Peritresius_martini : 
      Char. 229: 1 --> 0 
      Char. 278: 0 --> 1 
      Char. 296: 0 --> 1 
      Char. 318: 0 --> 1 
    Ctenochelys : 
      Char. 5: 0 --> 1 
      Char. 16: 1 --> 0 
      Char. 58: 0 --> 1 
      Char. 65: 0 --> 1 
      Char. 66: 0 --> 1 
      Char. 67: 2 --> 1 
      Char. 105: 0 --> 1 
      Char. 139: 2 --> 1 
      Char. 162: 0 --> 1 
      Char. 163: 0 --> 1 
    Cabindachelys_landanensis : 
      Char. 21: 1 --> 2 
    Oligochelone_rupelensis : 
      No autapomorphies 
    Erquelinnesia_gosseleti : 
      Char. 13: 0 --> 1 
      Char. 48: 0 --> 1 
      Char. 229: 1 --> 0 
      Char. 333: 1 --> 0 
    Toxochelys_latiremis : 
      Char. 13: 0 --> 1 
      Char. 65: 1 --> 0 
      Char. 136: 0 --> 1 
      Char. 145: 0 --> 1 
      Char. 173: 0 --> 1 
      Char. 183: 0 --> 1 
      Char. 199: 0 --> 1 
      Char. 274: 0 --> 1 
      Char. 276: 0 --> 1 
      Char. 277: 0 --> 1 
      Char. 305: 1 --> 0 
    Chelydra_serpentina : 
      Char. 8: 1 --> 0 
      Char. 24: 0 --> 1 
      Char. 28: 1 --> 0 
      Char. 142: 0 --> 1 
      Char. 197: 1 --> 2 
      Char. 221: 0 --> 2 
    Macrochelys_temminckii : 
      Char. 65: 1 --> 0 
      Char. 84: 0 --> 1 
      Char. 117: 0 --> 1 
      Char. 124: 1 --> 0 
      Char. 140: 1 --> 0 
      Char. 143: 0 --> 1 
      Char. 150: 1 --> 0 
      Char. 226: 1 --> 0 
      Char. 303: 1 --> 2 
    Sternotherus_odoratus : 
      Char. 97: 1 --> 0 
      Char. 99: 0 --> 1 
      Char. 116: 1 --> 0 
      Char. 117: 2 --> 0 
      Char. 129: 1 --> 0 
      Char. 138: 0 --> 1 
      Char. 176: 1 --> 0 
      Char. 210: 0 --> 1 
    Staurotypus_salvinii : 
      Char. 38: 0 --> 1 
      Char. 49: 1 --> 0 
      Char. 106: 0 --> 1 
      Char. 140: 1 --> 0 
    Kinosternon_subrubrum : 
      Char. 52: 0 --> 1 
      Char. 111: 1 --> 0 
      Char. 115: 0 --> 1 
      Char. 126: 0 --> 1 
      Char. 142: 0 --> 1 
      Char. 160: 1 --> 0 
      Char. 182: 0 --> 1 
      Char. 207: 1 --> 0 
      Char. 325: 0 --> 1 
    Dermatemys_mawii : 
      Char. 64: 0 --> 1 
      Char. 105: 1 --> 0 
      Char. 116: 1 --> 0 
      Char. 140: 1 --> 0 
      Char. 209: 0 --> 1 
      Char. 258: 0 --> 1 
      Char. 269: 0 --> 1 
      Char. 286: 1 --> 0 
    Baptemys_wyomingensis : 
      Char. 120: 0 --> 1 
      Char. 121: 0 --> 2 
      Char. 143: 0 --> 1 
      Char. 150: 1 --> 0 
      Char. 173: 0 --> 1 
      Char. 185: 0 --> 1 
      Char. 256: 0 --> 1 
      Char. 322: 0 --> 1 
    Emarginachelys_cretacea : 
      Char. 29: 1 --> 0 
      Char. 108: 2 --> 1 
      Char. 110: 0 --> 1 
      Char. 124: 1 --> 0 
      Char. 248: 0 --> 2 
    Chrysemys_picta : 
      Char. 22: 1 --> 0 
      Char. 38: 0 --> 1 
      Char. 58: 0 --> 2 
      Char. 68: 0 --> 1 
      Char. 114: 0 --> 1 
      Char. 121: 0 --> 1 
      Char. 123: 0 --> 1 
      Char. 127: 1 --> 0 
      Char. 234: 1 --> 0 
      Char. 250: 0 --> 1 
      Char. 256: 0 --> 1 
      Char. 273: 0 --> 1 
      Char. 289: 0 --> 1 
    Emys_orbicularis : 
      Char. 28: 1 --> 0 
      Char. 65: 2 --> 0 
      Char. 72: 1 --> 0 
      Char. 91: 1 --> 0 
      Char. 142: 0 --> 1 
      Char. 145: 0 --> 1 
      Char. 237: 0 --> 1 
      Char. 257: 0 --> 1 
      Char. 258: 1 --> 0 
      Char. 271: 0 --> 1 
    Geoclemys_hamiltonii : 
      Char. 26: 0 --> 1 
      Char. 42: 0 --> 1 
      Char. 67: 0 --> 1 
      Char. 68: 0 --> 1 
      Char. 121: 0 --> 3 
      Char. 122: 0 --> 1 
      Char. 189: 0 --> 1 
      Char. 190: 0 --> 1 
      Char. 207: 0 --> 1 
      Char. 257: 0 --> 1 
      Char. 271: 0 --> 1 
      Char. 333: 0 --> 1 
    Testudo_hermanni : 
      Char. 42: 0 --> 1 
      Char. 66: 1 --> 0 
      Char. 101: 1 --> 0 
      Char. 114: 0 --> 1 
      Char. 122: 0 --> 1 
      Char. 184: 0 --> 1 
    Gopherus_polyphemus : 
      Char. 21: 1 --> 2 
      Char. 22: 1 --> 0 
      Char. 54: 0 --> 1 
      Char. 71: 0 --> 1 
      Char. 103: 0 --> 1 
      Char. 125: 0 --> 1 
      Char. 127: 1 --> 0 
      Char. 140: 1 --> 0 
    Chelonoidis_sp. : 
      Char. 13: 0 --> 1 
      Char. 40: 1 --> 0 
      Char. 162: 0 --> 1 
      Char. 198: 1 --> 0 
      Char. 207: 0 --> 1 
      Char. 225: 1 --> 0 
      Char. 234: 0 --> 1 
      Char. 249: 0 --> 1 
      Char. 250: 1 --> 0 
      Char. 251: 0 --> 1 
      Char. 257: 0 --> 2 
      Char. 273: 1 --> 0 
      Char. 278: 1 --> 0 
      Char. 281: 1 --> 0 
      Char. 296: 1 --> 0 
      Char. 304: 1 --> 2 
      Char. 305: 1 --> 0 
      Char. 318: 1 --> 0 
    Platysternon_megacephalum : 
      Char. 16: 0 --> 1 
      Char. 18: 2 --> 0 
      Char. 32: 0 --> 1 
      Char. 35: 1 --> 0 
      Char. 40: 1 --> 0 
      Char. 43: 0 --> 1 
      Char. 52: 0 --> 1 
      Char. 58: 0 --> 1 
      Char. 65: 2 --> 1 
      Char. 75: 1 --> 0 
      Char. 77: 1 --> 2 
      Char. 95: 1 --> 0 
      Char. 101: 1 --> 0 
      Char. 102: 0 --> 1 
      Char. 110: 0 --> 1 
      Char. 125: 0 --> 1 
      Char. 126: 0 --> 1 
      Char. 139: 0 --> 2 
      Char. 140: 1 --> 0 
      Char. 143: 0 --> 1 
      Char. 160: 1 --> 0 
      Char. 164: 0 --> 1 
      Char. 182: 0 --> 1 
      Char. 185: 0 --> 1 
      Char. 201: 1 --> 0 
      Char. 207: 0 --> 1 
      Char. 251: 0 --> 1 
      Char. 257: 0 --> 2 
      Char. 281: 1 --> 0 
      Char. 296: 1 --> 0 
      Char. 304: 1 --> 2 
      Char. 305: 1 --> 0 
    Apalone_spinifera : 
      Char. 58: 0 --> 1 
      Char. 96: 1 --> 0 
      Char. 346: 1 --> 0 
    Pelodiscus_sinensis : 
      Char. 123: 0 --> 1 
    Lissemys_punctata : 
      Char. 29: 1 --> 0 
      Char. 69: 1 --> 0 
      Char. 101: 1 --> 0 
      Char. 104: 1 --> 2 
      Char. 165: 1 --> 0 
      Char. 185: 1 --> 0 
    Carettochelys_insculpta : 
      No autapomorphies 
    Allaeochelys_libyca : 
      Char. 127: 1 --> 0 
    Petrochelys_kyrgyzensis : 
      No autapomorphies 
    Adocus_beatus : 
      Char. 58: 0 --> 2 
      Char. 81: 0 --> 1 
      Char. 143: 0 --> 1 
      Char. 148: 2 --> 1 
      Char. 200: 0 --> 1 
      Char. 234: 1 --> 0 
      Char. 285: 1 --> 0 
    Chelus_fimbriatus : 
      Char. 5: 1 --> 0 
      Char. 22: 1 --> 0 
      Char. 48: 0 --> 1 
      Char. 129: 1 --> 0 
      Char. 149: 1 --> 0 
      Char. 160: 1 --> 0 
      Char. 189: 0 --> 1 
      Char. 190: 0 --> 1 
      Char. 201: 1 --> 0 
      Char. 209: 1 --> 0 
      Char. 225: 1 --> 0 
      Char. 266: 0 --> 2 
      Char. 268: 0 --> 1 
      Char. 271: 0 --> 1 
      Char. 281: 0 --> 1 
      Char. 282: 0 --> 1 
    Phrynops_geoffroanus : 
      Char. 104: 0 --> 1 
      Char. 142: 0 --> 1 
      Char. 191: 1 --> 0 
      Char. 204: 0 --> 1 
      Char. 295: 1 --> 0 
    Elseya_dentata : 
      Char. 16: 0 --> 1 
      Char. 18: 2 --> 0 
      Char. 23: 0 --> 1 
      Char. 58: 0 --> 2 
      Char. 60: 0 --> 1 
      Char. 173: 1 --> 0 
      Char. 175: 0 --> 1 
      Char. 176: 1 --> 0 
      Char. 184: 0 --> 1 
      Char. 252: 1 --> 0 
      Char. 333: 0 --> 1 
      Char. 345: 0 --> 1 
    Chelodina_longicollis : 
      Char. 12: 0 --> 1 
      Char. 82: 0 --> 1 
      Char. 104: 0 --> 1 
      Char. 129: 1 --> 0 
      Char. 180: 1 --> 0 
      Char. 266: 0 --> 1 
    Araripemys_barretoi : 
      Char. 38: 0 --> 1 
      Char. 73: 0 --> 1 
      Char. 95: 1 --> 2 
      Char. 96: 0 --> 1 
      Char. 116: 1 --> 0 
      Char. 180: 1 --> 0 
      Char. 189: 0 --> 1 
      Char. 190: 0 --> 1 
      Char. 192: 3 --> 4 
      Char. 207: 1 --> 0 
      Char. 211: 0 --> 1 
      Char. 231: 0 --> 1 
      Char. 235: 0 --> 1 
      Char. 236: 0 --> 1 
      Char. 247: 0 --> 1 
      Char. 248: 0 --> 1 
      Char. 265: 0 --> 1 
      Char. 275: 0 --> 1 
      Char. 345: 0 --> 1 
    Podocnemis_unifilis : 
      Char. 18: 2 --> 0 
      Char. 30: 0 --> 1 
      Char. 42: 0 --> 1 
      Char. 55: 0 --> 1 
      Char. 96: 0 --> 1 
      Char. 116: 1 --> 0 
      Char. 117: 0 --> 2 
      Char. 154: 1 --> 0 
      Char. 159: 1 --> 0 
      Char. 271: 0 --> 1 
      Char. 330: 0 --> 1 
      Char. 344: 0 --> 1 
      Char. 345: 0 --> 1 
    Pelomedusa_subrufa : 
      Char. 22: 1 --> 0 
      Char. 38: 0 --> 1 
      Char. 124: 0 --> 2 
      Char. 125: 0 --> 1 
      Char. 142: 0 --> 1 
      Char. 144: 1 --> 0 
      Char. 152: 0 --> 1 
      Char. 155: 1 --> 0 
    Galianemys_whitei : 
      Char. 32: 0 --> 1 
      Char. 34: 1 --> 0 
      Char. 43: 0 --> 1 
      Char. 84: 0 --> 1 
      Char. 114: 0 --> 1 
      Char. 132: 0 --> 1 
      Char. 139: 0 --> 2 
      Char. 153: 1 --> 0 
    Annemys_levensis : 
      Char. 137: 0 --> 1 
      Char. 209: 0 --> 1 
      Char. 229: 1 --> 0 
    Annemys_latiens : 
      Char. 88: 1 --> 0 
      Char. 122: 0 --> 1 
    Annemys_sp._IVPP_V18106 : 
      Char. 81: 0 --> 1 
      Char. 97: 1 --> 0 
      Char. 124: 0 --> 1 
      Char. 132: 0 --> 1 
      Char. 144: 1 --> 0 
      Char. 156: 0 --> 1 
    Xinjiangchelys_wusu : 
      Char. 263: 1 --> 0 
    Xinjiangchelys_radiplicatoides : 
      Char. 91: 0 --> 1 
      Char. 95: 1 --> 2 
      Char. 110: 1 --> 0 
      Char. 186: 0 --> 1 
    Sinemys_gamera : 
      Char. 1: 0 --> 1 
    Sinemys_lens : 
      Char. 108: 2 --> 1 
    Dracochelys_bicuspis : 
      Char. 53: 0 --> 1 
      Char. 58: 0 --> 1 
      Char. 81: 0 --> 1 
      Char. 117: 0 --> 2 
      Char. 147: 1 --> 0 
      Char. 193: 0 --> 1 
      Char. 219: 0 --> 1 
      Char. 282: 0 --> 1 
    Ordosemys_sp._IVPP_V12092 : 
      Char. 38: 0 --> 1 
      Char. 80: 0 --> 1 
      Char. 100: 0 --> 2 
      Char. 117: 0 --> 2 
      Char. 135: 0 --> 1 
      Char. 260: 0 --> 1 
    Judithemys_sukhanovi : 
      Char. 34: 2 --> 1 
      Char. 150: 1 --> 0 
    Kirgizemys_hoburensis : 
      Char. 90: 2 --> 1 
      Char. 108: 2 --> 1 
      Char. 155: 1 --> 0 
      Char. 164: 1 --> 0 
      Char. 204: 0 --> 1 
      Char. 277: 0 --> 1 
    Kirgizemys_dmitrievi : 
      Char. 61: 1 --> 0 
      Char. 97: 1 --> 0 
      Char. 141: 0 --> 1 
      Char. 162: 0 --> 1 
    Meiolania_planiceps : 
      Char. 25: 1 --> 0 
      Char. 33: 0 --> 1 
      Char. 36: 0 --> 1 
      Char. 37: 0 --> 1 
      Char. 58: 01 --> 2 
      Char. 66: 0 --> 1 
      Char. 75: 0 --> 1 
      Char. 77: 1 --> 3 
      Char. 78: 0 --> 1 
      Char. 90: 1 --> 2 
      Char. 112: 0 --> 1 
      Char. 140: 1 --> 0 
      Char. 143: 1 --> 0 
      Char. 148: 0 --> 1 
      Char. 160: 1 --> 0 
      Char. 232: 0 --> 1 
      Char. 235: 0 --> 1 
      Char. 252: 0 --> 1 
      Char. 253: 0 --> 1 
      Char. 284: 0 --> 1 
      Char. 306: 0 --> 1 
    Chubutemys_copelloi : 
      Char. 3: 0 --> 1 
      Char. 27: 1 --> 0 
      Char. 29: 1 --> 0 
      Char. 62: 0 --> 1 
      Char. 96: 0 --> 1 
      Char. 283: 0 --> 1 
    Eubaena_cephalica : 
      Char. 6: 1 --> 2 
      Char. 11: 1 --> 0 
      Char. 15: 0 --> 1 
      Char. 75: 0 --> 1 
      Char. 87: 0 --> 1 
      Char. 90: 1 --> 2 
      Char. 130: 0 --> 1 
      Char. 163: 0 --> 1 
    Arundelemys_dardeni : 
      Char. 106: 0 --> 1 
      Char. 123: 1 --> 0 
      Char. 126: 0 --> 1 
    Pleurosternon_bullockii : 
      Char. 35: 0 --> 1 
      Char. 58: 1 --> 0 
      Char. 132: 1 --> 2 
      Char. 192: 0 --> 3 
      Char. 221: 1 --> 0 
      Char. 223: 0 --> 1 
      Char. 264: 0 --> 1 
    Glyptops_plicatulus : 
      No autapomorphies 
    Kallokibotion_bajazidi : 
      Char. 60: 0 --> 1 
      Char. 79: 1 --> 2 
      Char. 118: 0 --> 1 
      Char. 130: 0 --> 1 
      Char. 145: 0 --> 1 
      Char. 176: 0 --> 1 
      Char. 222: 0 --> 1 
      Char. 257: 0 --> 2 
    Eileanchelys_waldmanni : 
      Char. 204: 0 --> 1 
    Kayentachelys_aprix : 
      Char. 84: 0 --> 1 
      Char. 131: 2 --> 1 
      Char. 218: 1 --> 0 
      Char. 221: 1 --> 0 
    Australochelys_africanus : 
      Char. 130: 0 --> 1 
    Proganochelys_quenstedtii : 
      No autapomorphies 
   Node 99 : 
      No synapomorphies 
   Node 100 : 
      Char. 81: 0 --> 1 
      Char. 83: 0 --> 1 
      Char. 114: 0 --> 1 
   Node 101 : 
      Char. 2: 0 --> 1 
      Char. 13: 0 --> 1 
      Char. 121: 2 --> 0 
      Char. 124: 1 --> 0 
      Char. 148: 0 --> 1 
      Char. 239: 0 --> 1 
      Char. 253: 0 --> 1 
   Node 102 : 
      Char. 16: 1 --> 0 
      Char. 34: 0 --> 1 
      Char. 47: 0 --> 1 
      Char. 110: 0 --> 1 
      Char. 120: 1 --> 0 
      Char. 229: 0 --> 1 
      Char. 334: 0 --> 1 
   Node 103 : 
      Char. 11: 0 --> 1 
      Char. 156: 1 --> 0 
      Char. 245: 0 --> 1 
      Char. 280: 1 --> 0 
   Node 104 : 
      Char. 91: 0 --> 1 
      Char. 107: 0 --> 1 
      Char. 108: 1 --> 2 
      Char. 121: 0 --> 2 
   Node 105 : 
      Char. 21: 0 --> 1 
      Char. 65: 0 --> 2 
      Char. 79: 0 --> 1 
      Char. 111: 0 --> 1 
      Char. 120: 0 --> 1 
      Char. 146: 0 --> 1 
      Char. 308: 0 --> 1 
   Node 106 : 
      Char. 4: 1 --> 0 
      Char. 8: 0 --> 1 
      Char. 10: 0 --> 1 
      Char. 66: 1 --> 0 
      Char. 77: 0 --> 1 
      Char. 108: 0 --> 1 
      Char. 114: 1 --> 0 
      Char. 119: 0 --> 1 
      Char. 131: 0 --> 2 
      Char. 140: 2 --> 1 
   Node 107 : 
      No synapomorphies 
   Node 108 : 
      Char. 94: 0 --> 1 
      Char. 100: 0 --> 1 
      Char. 156: 0 --> 1 
   Node 109 : 
      Char. 27: 1 --> 0 
      Char. 39: 0 --> 1 
      Char. 58: 0 --> 1 
      Char. 133: 0 --> 2 
   Node 110 : 
      Char. 256: 0 --> 1 
      Char. 280: 0 --> 1 
      Char. 333: 0 --> 1 
      Char. 353: 0 --> 1 
   Node 111 : 
      Char. 90: 1 --> 2 
      Char. 97: 1 --> 0 
      Char. 123: 1 --> 0 
      Char. 129: 0 --> 1 
   Node 112 : 
      Char. 110: 1 --> 0 
   Node 113 : 
      Char. 3: 0 --> 1 
      Char. 49: 1 --> 0 
      Char. 56: 0 --> 1 
      Char. 67: 0 --> 2 
      Char. 99: 0 --> 1 
      Char. 121: 0 --> 1 
      Char. 129: 0 --> 1 
      Char. 174: 0 --> 1 
      Char. 176: 0 --> 1 
      Char. 181: 0 --> 1 
   Node 114 : 
      Char. 55: 0 --> 1 
      Char. 111: 1 --> 0 
   Node 115 : 
      Char. 21: 1 --> 2 
      Char. 77: 1 --> 2 
   Node 116 : 
      Char. 34: 1 --> 0 
      Char. 57: 0 --> 1 
      Char. 68: 0 --> 1 
      Char. 81: 1 --> 0 
      Char. 109: 0 --> 1 
      Char. 114: 1 --> 0 
      Char. 133: 0 --> 1 
      Char. 186: 0 --> 1 
   Node 117 : 
      Char. 9: 0 --> 1 
   Node 118 : 
      No synapomorphies 
   Node 119 : 
      Char. 14: 1 --> 2 
   Node 120 : 
      Char. 3: 1 --> 0 
   Node 121 : 
      Char. 97: 1 --> 0 
      Char. 153: 1 --> 0 
      Char. 162: 1 --> 0 
   Node 122 : 
      Char. 22: 1 --> 0 
      Char. 175: 0 --> 1 
   Node 123 : 
      Char. 62: 0 --> 1 
      Char. 75: 1 --> 0 
      Char. 92: 0 --> 1 
      Char. 100: 0 --> 1 
      Char. 104: 0 --> 1 
      Char. 117: 0 --> 2 
      Char. 221: 1 --> 0 
      Char. 248: 1 --> 2 
      Char. 338: 0 --> 1 
   Node 124 : 
      Char. 18: 1 --> 0 
      Char. 141: 0 --> 1 
      Char. 162: 0 --> 1 
      Char. 223: 0 --> 1 
      Char. 259: 0 --> 1 
      Char. 312: 0 --> 1 
      Char. 313: 0 --> 1 
      Char. 327: 1 --> 0 
      Char. 333: 0 --> 1 
      Char. 340: 0 --> 1 
      Char. 344: 0 --> 1 
      Char. 351: 0 --> 1 
      Char. 353: 0 --> 1 
   Node 125 : 
      Char. 39: 0 --> 1 
      Char. 67: 0 --> 1 
      Char. 95: 1 --> 0 
      Char. 106: 0 --> 1 
      Char. 116: 1 --> 0 
      Char. 124: 1 --> 0 
      Char. 133: 0 --> 2 
      Char. 140: 1 --> 2 
      Char. 150: 1 --> 0 
      Char. 195: 0 --> 1 
      Char. 211: 0 --> 1 
      Char. 222: 0 --> 1 
      Char. 235: 0 --> 1 
      Char. 239: 1 --> 0 
      Char. 240: 0 --> 1 
      Char. 251: 0 --> 1 
      Char. 260: 0 --> 1 
      Char. 331: 0 --> 2 
      Char. 336: 0 --> 1 
      Char. 341: 0 --> 1 
      Char. 349: 0 --> 1 
      Char. 355: 0 --> 1 
   Node 126 : 
      Char. 0: 1 --> 0 
      Char. 18: 2 --> 1 
      Char. 28: 1 --> 0 
      Char. 96: 1 --> 0 
      Char. 164: 0 --> 1 
      Char. 248: 0 --> 1 
      Char. 290: 1 --> 0 
      Char. 292: 1 --> 0 
      Char. 301: 1 --> 0 
   Node 127 : 
      Char. 65: 2 --> 1 
      Char. 176: 0 --> 1 
      Char. 247: 0 --> 1 
   Node 128 : 
      Char. 124: 0 --> 1 
      Char. 150: 0 --> 1 
      Char. 265: 0 --> 1 
      Char. 277: 1 --> 0 
   Node 129 : 
      Char. 13: 1 --> 0 
      Char. 69: 0 --> 1 
      Char. 96: 0 --> 1 
      Char. 123: 1 --> 0 
      Char. 164: 1 --> 0 
      Char. 207: 1 --> 0 
      Char. 282: 0 --> 1 
      Char. 290: 0 --> 1 
      Char. 292: 0 --> 1 
      Char. 294: 0 --> 1 
      Char. 301: 0 --> 1 
   Node 130 : 
      Char. 0: 0 --> 1 
      Char. 28: 0 --> 1 
      Char. 90: 1 --> 2 
      Char. 129: 0 --> 1 
      Char. 148: 1 --> 2 
      Char. 279: 0 --> 1 
      Char. 298: 0 --> 2 
   Node 131 : 
      Char. 15: 0 --> 1 
      Char. 35: 0 --> 1 
      Char. 186: 0 --> 1 
      Char. 277: 0 --> 1 
      Char. 284: 0 --> 1 
   Node 132 : 
      Char. 116: 0 --> 1 
      Char. 207: 0 --> 1 
      Char. 228: 0 --> 1 
      Char. 293: 0 --> 1 
   Node 133 : 
      Char. 15: 1 --> 0 
      Char. 67: 1 --> 0 
      Char. 94: 01 --> 2 
   Node 134 : 
      Char. 3: 1 --> 0 
      Char. 116: 0 --> 1 
      Char. 129: 1 --> 0 
      Char. 195: 1 --> 0 
      Char. 240: 1 --> 2 
   Node 135 : 
      Char. 19: 0 --> 1 
      Char. 76: 2 --> 1 
      Char. 223: 1 --> 0 
   Node 136 : 
      Char. 0: 0 --> 1 
      Char. 11: 1 --> 0 
      Char. 52: 0 --> 1 
      Char. 65: 1 --> 0 
      Char. 99: 0 --> 2 
      Char. 103: 0 --> 1 
      Char. 117: 2 --> 0 
   Node 137 : 
      Char. 11: 1 --> 0 
      Char. 16: 0 --> 1 
      Char. 53: 0 --> 1 
      Char. 94: 0 --> 2 
      Char. 97: 1 --> 0 
      Char. 99: 0 --> 2 
      Char. 111: 1 --> 0 
      Char. 150: 0 --> 1 
      Char. 331: 2 --> 3 
      Char. 332: 0 --> 1 
   Node 138 : 
      Char. 22: 1 --> 0 
      Char. 145: 0 --> 1 
   Node 139 : 
      Char. 15: 1 --> 0 
      Char. 105: 1 --> 0 
      Char. 114: 0 --> 1 
      Char. 215: 0 --> 1 
   Node 140 : 
      Char. 145: 1 --> 0 
      Char. 203: 1 --> 0 
   Node 141 : 
      Char. 233: 0 --> 1 
      Char. 312: 1 --> 0 
   Node 142 : 
      Char. 7: 0 --> 1 
      Char. 29: 1 --> 0 
      Char. 114: 1 --> 0 
   Node 143 : 
      Char. 5: 0 --> 1 
      Char. 151: 0 --> 1 
      Char. 216: 2 --> 1 
      Char. 301: 0 --> 1 
      Char. 325: 0 --> 1 
      Char. 335: 0 --> 1 
      Char. 352: 0 --> 1 
   Node 144 : 
      Char. 329: 0 --> 1 
   Node 145 : 
      No synapomorphies 
   Node 146 : 
      Char. 16: 0 --> 1 
      Char. 44: 0 --> 1 
      Char. 49: 1 --> 0 
      Char. 94: 0 --> 2 
      Char. 325: 1 --> 0 
   Node 147 : 
      Char. 28: 0 --> 1 
      Char. 55: 0 --> 1 
      Char. 56: 0 --> 1 
      Char. 67: 1 --> 2 
      Char. 68: 0 --> 1 
      Char. 100: 0 --> 2 
      Char. 102: 0 --> 1 
   Node 148 : 
      Char. 65: 1 --> 0 
      Char. 103: 0 --> 1 
      Char. 110: 0 --> 1 
      Char. 162: 1 --> 0 
   Node 149 : 
      Char. 79: 2 --> 1 
      Char. 179: 1 --> 0 
   Node 150 : 
      Char. 114: 1 --> 0 
      Char. 236: 1 --> 0 
      Char. 240: 1 --> 0 
   Node 151 : 
      Char. 24: 0 --> 1 
   Node 152 : 
      Char. 116: 0 --> 1 
   Node 153 : 
      Char. 174: 0 --> 1 
   Node 154 : 
      Char. 189: 0 --> 1 
      Char. 190: 0 --> 1 
      Char. 194: 1 --> 0 
      Char. 199: 0 --> 1 
      Char. 225: 1 --> 0 
   Node 155 : 
      No synapomorphies 
   Node 156 : 
      Char. 11: 1 --> 0 
      Char. 52: 0 --> 1 
      Char. 77: 1 --> 2 
      Char. 95: 1 --> 0 
      Char. 114: 0 --> 1 
      Char. 126: 0 --> 1 
      Char. 175: 0 --> 1 
      Char. 178: 0 --> 1 
      Char. 201: 1 --> 0 
      Char. 211: 0 --> 1 
      Char. 225: 1 --> 0 
      Char. 235: 0 --> 1 
      Char. 248: 0 --> 2 
      Char. 251: 0 --> 1 
      Char. 259: 0 --> 1 
      Char. 260: 0 --> 1 
      Char. 276: 0 --> 1 
      Char. 304: 1 --> 2 
      Char. 305: 1 --> 0 
   Node 157 : 
      Char. 196: 0 --> 1 
   Node 158 : 
      Char. 24: 0 --> 1 
      Char. 185: 0 --> 1 
      Char. 208: 0 --> 1 
      Char. 242: 0 --> 1 
      Char. 269: 0 --> 1 
      Char. 270: 0 --> 1 
   Node 159 : 
      Char. 11: 1 --> 0 
      Char. 17: 0 --> 1 
      Char. 26: 0 --> 1 
      Char. 32: 0 --> 1 
      Char. 132: 0 --> 1 
      Char. 158: 0 --> 1 
      Char. 206: 1 --> 2 
      Char. 237: 0 --> 1 
      Char. 274: 0 --> 1 
      Char. 322: 0 --> 1 
   Node 160 : 
      Char. 323: 0 --> 1 
      Char. 344: 0 --> 1 
   Node 161 : 
      Char. 21: 1 --> 2 
      Char. 22: 1 --> 0 
      Char. 54: 0 --> 1 
      Char. 67: 0 --> 1 
      Char. 117: 0 --> 2 
      Char. 207: 0 --> 1 
      Char. 272: 0 --> 1 
   Node 162 : 
      Char. 34: 0 --> 1 
      Char. 79: 2 --> 1 
      Char. 97: 1 --> 0 
      Char. 157: 0 --> 1 
      Char. 176: 1 --> 0 
      Char. 177: 0 --> 1 
      Char. 247: 1 --> 0 
      Char. 250: 0 --> 1 
   Node 163 : 
      Char. 105: 1 --> 0 
      Char. 122: 0 --> 1 
      Char. 155: 1 --> 0 
   Node 164 : 
      Char. 225: 1 --> 0 
      Char. 344: 0 --> 1 
   Node 165 : 
      Char. 97: 1 --> 0 
      Char. 258: 0 --> 1 
      Char. 288: 0 --> 1 
   Node 166 : 
      Char. 66: 0 --> 1 
      Char. 72: 1 --> 0 
      Char. 156: 0 --> 1 
      Char. 234: 1 --> 0 
      Char. 249: 1 --> 0 
      Char. 250: 0 --> 1 
      Char. 273: 0 --> 1 
   Node 167 : 
      Char. 75: 1 --> 0 
   Node 168 : 
      Char. 27: 1 --> 0 
      Char. 58: 0 --> 2 
      Char. 76: 2 --> 1 
      Char. 77: 1 --> 2 
      Char. 142: 0 --> 1 
      Char. 155: 1 --> 0 
      Char. 201: 1 --> 0 
   Node 169 : 
      No synapomorphies 
   Node 170 : 
      Char. 164: 0 --> 1 
   Node 171 : 
      Char. 13: 0 --> 1 
      Char. 26: 0 --> 1 
      Char. 30: 0 --> 1 
      Char. 40: 1 --> 0 
      Char. 42: 0 --> 1 
      Char. 50: 0 --> 1 
      Char. 51: 0 --> 1 
      Char. 60: 0 --> 1 
      Char. 80: 0 --> 1 
      Char. 105: 1 --> 0 
      Char. 149: 1 --> 0 
      Char. 187: 0 --> 1 
      Char. 205: 0 --> 1 
      Char. 220: 0 --> 1 
      Char. 235: 0 --> 1 
      Char. 236: 0 --> 1 
      Char. 245: 1 --> 3 
      Char. 247: 0 --> 1 
      Char. 248: 0 --> 3 
      Char. 251: 0 --> 1 
      Char. 285: 1 --> 2 
      Char. 330: 0 --> 1 
      Char. 350: 0 --> 1 
   Node 172 : 
      Char. 5: 0 --> 1 
      Char. 48: 0 --> 1 
      Char. 49: 1 --> 0 
      Char. 62: 0 --> 1 
      Char. 64: 0 --> 1 
      Char. 71: 0 --> 1 
      Char. 77: 1 --> 2 
      Char. 95: 1 --> 2 
      Char. 99: 0 --> 1 
      Char. 104: 0 --> 1 
      Char. 113: 0 --> 1 
      Char. 114: 0 --> 1 
      Char. 133: 0 --> 1 
      Char. 191: 0 --> 1 
      Char. 262: 0 --> 1 
      Char. 324: 0 --> 1 
      Char. 327: 1 --> 0 
      Char. 333: 0 --> 1 
      Char. 344: 0 --> 1 
   Node 173 : 
      Char. 17: 0 --> 1 
      Char. 21: 1 --> 2 
      Char. 22: 1 --> 0 
      Char. 38: 0 --> 1 
      Char. 54: 0 --> 1 
      Char. 117: 0 --> 1 
      Char. 185: 0 --> 1 
      Char. 286: 1 --> 0 
      Char. 323: 0 --> 1 
   Node 174 : 
      Char. 85: 0 --> 1 
      Char. 117: 1 --> 2 
      Char. 121: 0 --> 3 
      Char. 125: 0 --> 1 
      Char. 138: 0 --> 1 
   Node 175 : 
      Char. 164: 1 --> 0 
   Node 176 : 
      Char. 3: 1 --> 0 
      Char. 31: 0 --> 1 
      Char. 34: 1 --> 2 
      Char. 186: 1 --> 0 
      Char. 287: 0 --> 3 
      Char. 288: 0 --> 1 
   Node 177 : 
      Char. 6: 0 --> 1 
      Char. 72: 1 --> 0 
      Char. 124: 0 --> 2 
      Char. 152: 0 --> 1 
      Char. 155: 1 --> 0 
      Char. 173: 0 --> 1 
      Char. 176: 0 --> 1 
      Char. 191: 0 --> 1 
      Char. 295: 0 --> 1 
   Node 178 : 
      Char. 4: 0 --> 1 
      Char. 5: 0 --> 1 
      Char. 41: 0 --> 1 
      Char. 70: 0 --> 1 
      Char. 87: 0 --> 1 
      Char. 93: 0 --> 1 
      Char. 97: 1 --> 0 
      Char. 105: 1 --> 0 
      Char. 107: 1 --> 2 
      Char. 108: 2 --> 0 
      Char. 133: 0 --> 1 
      Char. 159: 0 --> 1 
      Char. 250: 0 --> 1 
      Char. 258: 0 --> 1 
      Char. 264: 0 --> 1 
      Char. 283: 0 --> 1 
      Char. 287: 2 --> 0 
      Char. 317: 0 --> 1 
      Char. 327: 1 --> 0 
   Node 179 : 
      Char. 208: 0 --> 1 
      Char. 210: 0 --> 1 
      Char. 346: 1 --> 0 
   Node 180 : 
      Char. 58: 0 --> 2 
      Char. 61: 1 --> 2 
      Char. 73: 0 --> 1 
      Char. 164: 1 --> 0 
   Node 181 : 
      Char. 21: 1 --> 2 
      Char. 54: 0 --> 1 
      Char. 82: 0 --> 1 
   Node 182 : 
      Char. 38: 0 --> 1 
      Char. 126: 0 --> 1 
      Char. 204: 0 --> 1 
      Char. 232: 0 --> 1 
      Char. 263: 0 --> 1 
      Char. 276: 0 --> 1 
   Node 183 : 
      Char. 6: 0 --> 1 
      Char. 146: 1 --> 0 
   Node 184 : 
      Char. 1: 0 --> 1 
   Node 185 : 
      Char. 75: 0 --> 1 
      Char. 76: 2 --> 1 
   Node 186 : 
      Char. 6: 0 --> 1 
      Char. 34: 1 --> 2 
      Char. 77: 1 --> 2 
      Char. 97: 1 --> 0 
      Char. 135: 0 --> 1 
   Node 187 : 
      Char. 211: 0 --> 1 
      Char. 231: 0 --> 1 
      Char. 247: 0 --> 1 
   Node 188 : 
      Char. 13: 0 --> 1 
      Char. 65: 1 --> 2 
   Node 189 : 
      Char. 34: 0 --> 2 
      Char. 135: 0 --> 1 
      Char. 142: 0 --> 1 
      Char. 148: 2 --> 1 
   Node 190 : 
      Char. 117: 0 --> 2 
      Char. 132: 0 --> 1 
      Char. 138: 0 --> 1 
   Node 191 : 
      Char. 6: 0 --> 1 
      Char. 43: 0 --> 1 
      Char. 146: 1 --> 2 
   Node 192 : 
      Char. 2: 0 --> 1 
      Char. 76: 2 --> 1 
      Char. 95: 1 --> 2 
      Char. 108: 2 --> 1 
      Char. 133: 0 --> 1 
   Node 193 : 
      Char. 6: 0 --> 1 
      Char. 11: 0 --> 1 
      Char. 28: 0 --> 1 
      Char. 47: 0 --> 1 
      Char. 110: 0 --> 1 
      Char. 173: 0 --> 1 
 
Tree 4 : 
    Thalssemys_bruntrutana : 
      Char. 206: 1 --> 2 
      Char. 219: 0 --> 1 
      Char. 236: 0 --> 1 
      Char. 248: 0 --> 1 
      Char. 252: 0 --> 1 
      Char. 307: 1 --> 0 
      Char. 312: 0 --> 1 
      Char. 331: 0 --> 1 
      Char. 341: 0 --> 1 
      Char. 342: 0 --> 2 
      Char. 344: 0 --> 1 
      Char. 349: 0 --> 1 
      Char. 350: 0 --> 1 
      Char. 355: 0 --> 1 
    NKMB_Wat18_211 : 
      No autapomorphies 
    Jurassichelon_oleronensis : 
      Char. 62: 0 --> 1 
      Char. 75: 0 --> 1 
      Char. 81: 1 --> 0 
      Char. 95: 0 --> 1 
      Char. 111: 1 --> 0 
    Portlandemys_mcdowelli : 
      Char. 182: 1 --> 0 
    Plesiochelys_planiceps : 
      Char. 34: 1 --> 2 
      Char. 62: 0 --> 1 
    Plesiochelys_etalloni : 
      Char. 3: 0 --> 1 
      Char. 105: 1 --> 0 
      Char. 144: 1 --> 0 
    Plesiochelys_bigleri : 
      Char. 143: 1 --> 0 
    Solnhofia_parsonsi : 
      Char. 17: 0 --> 1 
      Char. 60: 0 --> 1 
      Char. 62: 0 --> 1 
      Char. 90: 1 --> 2 
      Char. 96: 0 --> 1 
      Char. 97: 1 --> 0 
      Char. 101: 1 --> 0 
      Char. 108: 2 --> 1 
      Char. 110: 1 --> 0 
      Char. 117: 0 --> 2 
      Char. 120: 0 --> 1 
      Char. 127: 1 --> 0 
      Char. 175: 0 --> 1 
      Char. 211: 0 --> 1 
    Sandownia_harrisi : 
      Char. 16: 1 --> 0 
      Char. 148: 2 --> 1 
    Brachyopsemys_tingitana : 
      Char. 48: 0 --> 1 
      Char. 71: 0 --> 1 
      Char. 116: 0 --> 1 
      Char. 162: 0 --> 1 
      Char. 164: 1 --> 0 
    Leyvachelys_cipadi : 
      Char. 2: 1 --> 0 
      Char. 27: 1 --> 0 
      Char. 49: 0 --> 1 
      Char. 62: 0 --> 1 
      Char. 142: 0 --> 1 
    Angolachelys_mbaxi : 
      Char. 28: 0 --> 1 
      Char. 47: 1 --> 0 
      Char. 48: 0 --> 1 
      Char. 94: 0 --> 2 
      Char. 105: 1 --> 0 
      Char. 110: 1 --> 0 
      Char. 133: 1 --> 2 
    Rhinochelys_pulchriceps : 
      No autapomorphies 
    Santanachelys_gaffneyi : 
      Char. 106: 1 --> 0 
      Char. 149: 1 --> 0 
    Bouliachelys_suteri : 
      Char. 8: 1 --> 0 
      Char. 11: 1 --> 0 
      Char. 76: 2 --> 0 
      Char. 83: 0 --> 1 
      Char. 96: 0 --> 1 
      Char. 123: 0 --> 1 
      Char. 134: 0 --> 1 
    Notochelone_costata : 
      Char. 67: 1 --> 0 
      Char. 126: 0 --> 1 
    Ocepechelon_bouyai : 
      Char. 13: 0 --> 1 
      Char. 38: 0 --> 1 
      Char. 48: 0 --> 1 
      Char. 58: 1 --> 0 
      Char. 92: 1 --> 0 
      Char. 111: 1 --> 0 
      Char. 143: 2 --> 1 
    Desmatochelys_lowii : 
      Char. 96: 0 --> 1 
      Char. 199: 0 --> 1 
    Desmatochelys_padillai : 
      Char. 18: 0 --> 1 
      Char. 100: 1 --> 2 
      Char. 153: 1 --> 0 
    Rhinochelys_nammourensis : 
      Char. 16: 1 --> 0 
    Chelosphargis_advena : 
      Char. 143: 2 --> 1 
    Calcarichelys_gemma : 
      Char. 0: 0 --> 1 
      Char. 105: 1 --> 0 
      Char. 246: 0 --> 1 
    Protostega_gigas : 
      Char. 186: 1 --> 0 
    Archelon_ischyros : 
      Char. 44: 0 --> 1 
      Char. 318: 0 --> 1 
    Dermochelys_coriacea : 
      Char. 25: 1 --> 0 
      Char. 42: 0 --> 1 
      Char. 67: 1 --> 0 
      Char. 95: 0 --> 1 
      Char. 202: 0 --> 1 
      Char. 205: 0 --> 1 
      Char. 240: 1 --> 0 
      Char. 352: 0 --> 1 
    Eosphargis_breineri : 
      Char. 91: 1 --> 0 
      Char. 102: 0 --> 1 
      Char. 137: 0 --> 1 
      Char. 190: 0 --> 1 
    Lepidochelys_olivacea : 
      Char. 101: 1 --> 0 
      Char. 133: 2 --> 1 
      Char. 174: 0 --> 1 
    Caretta_caretta : 
      Char. 60: 0 --> 1 
      Char. 64: 0 --> 1 
      Char. 99: 0 --> 1 
      Char. 162: 0 --> 1 
      Char. 222: 1 --> 0 
    Chelonia_mydas : 
      Char. 99: 0 --> 2 
      Char. 101: 1 --> 0 
      Char. 102: 1 --> 0 
      Char. 103: 1 --> 0 
      Char. 116: 0 --> 1 
      Char. 121: 0 --> 1 
      Char. 125: 0 --> 1 
      Char. 127: 0 --> 1 
      Char. 133: 2 --> 0 
      Char. 140: 2 --> 0 
      Char. 190: 0 --> 1 
    Eretmochelys_imbricata : 
      Char. 117: 0 --> 1 
      Char. 121: 0 --> 1 
      Char. 133: 2 --> 0 
      Char. 176: 1 --> 0 
      Char. 225: 1 --> 0 
    Lepidochelys_kempii : 
      Char. 29: 0 --> 1 
      Char. 52: 0 --> 1 
      Char. 103: 1 --> 0 
      Char. 178: 1 --> 0 
    Natator_depressus : 
      Char. 75: 1 --> 0 
      Char. 143: 1 --> 2 
      Char. 176: 1 --> 0 
      Char. 183: 0 --> 1 
      Char. 225: 1 --> 0 
      Char. 354: 0 --> 1 
    Puppigerus_camperi : 
      Char. 91: 1 --> 0 
      Char. 101: 1 --> 0 
      Char. 145: 1 --> 0 
      Char. 150: 0 --> 1 
      Char. 174: 0 --> 1 
      Char. 211: 1 --> 0 
      Char. 222: 1 --> 0 
      Char. 259: 1 --> 0 
    Argillochelys_cuneiceps : 
      Char. 58: 0 --> 1 
      Char. 150: 0 --> 1 
      Char. 155: 1 --> 0 
    Allopleuron_hoffmanni : 
      Char. 25: 1 --> 0 
      Char. 42: 0 --> 1 
      Char. 76: 2 --> 1 
      Char. 79: 2 --> 1 
      Char. 80: 0 --> 1 
      Char. 84: 0 --> 1 
      Char. 132: 0 --> 1 
      Char. 164: 1 --> 0 
      Char. 176: 1 --> 0 
      Char. 186: 1 --> 0 
      Char. 190: 0 --> 1 
      Char. 195: 1 --> 0 
      Char. 225: 1 --> 0 
      Char. 318: 0 --> 1 
    Nichollsemys_baieri : 
      Char. 18: 0 --> 1 
      Char. 34: 0 --> 1 
      Char. 62: 0 --> 1 
      Char. 89: 1 --> 0 
      Char. 104: 0 --> 1 
      Char. 124: 0 --> 1 
      Char. 127: 0 --> 1 
      Char. 151: 0 --> 1 
    Eochelone_brabantica : 
      Char. 55: 1 --> 0 
      Char. 56: 1 --> 0 
      Char. 57: 1 --> 0 
      Char. 65: 0 --> 1 
      Char. 67: 2 --> 1 
      Char. 133: 2 --> 0 
      Char. 139: 2 --> 1 
      Char. 175: 1 --> 0 
    Corsochelys_halinches : 
      Char. 13: 0 --> 1 
      Char. 118: 0 --> 1 
      Char. 128: 0 --> 1 
      Char. 139: 02 --> 1 
      Char. 156: 0 --> 1 
      Char. 284: 1 --> 0 
      Char. 331: 2 --> 1 
    Procolpochelys_charlestonensis : 
      Char. 29: 1 --> 0 
      Char. 99: 0 --> 1 
      Char. 101: 1 --> 0 
      Char. 198: 0 --> 1 
      Char. 203: 1 --> 0 
      Char. 212: 1 --> 0 
      Char. 221: 1 --> 0 
    Peritresius_martini : 
      No autapomorphies 
    Ctenochelys : 
      Char. 5: 0 --> 1 
      Char. 16: 1 --> 0 
      Char. 58: 0 --> 1 
      Char. 65: 0 --> 1 
      Char. 66: 0 --> 1 
      Char. 67: 2 --> 1 
      Char. 105: 0 --> 1 
      Char. 139: 2 --> 1 
      Char. 162: 0 --> 1 
      Char. 163: 0 --> 1 
      Char. 216: 2 --> 0 
    Cabindachelys_landanensis : 
      No autapomorphies 
    Oligochelone_rupelensis : 
      No autapomorphies 
    Erquelinnesia_gosseleti : 
      Char. 13: 0 --> 1 
      Char. 48: 0 --> 1 
      Char. 213: 1 --> 0 
      Char. 229: 1 --> 0 
      Char. 318: 0 --> 1 
      Char. 333: 1 --> 0 
    Toxochelys_latiremis : 
      Char. 13: 0 --> 1 
      Char. 65: 1 --> 0 
      Char. 136: 0 --> 1 
      Char. 145: 0 --> 1 
      Char. 173: 0 --> 1 
      Char. 183: 0 --> 1 
      Char. 199: 0 --> 1 
      Char. 274: 0 --> 1 
      Char. 276: 0 --> 1 
      Char. 277: 0 --> 1 
      Char. 305: 1 --> 0 
    Chelydra_serpentina : 
      Char. 8: 1 --> 0 
      Char. 24: 0 --> 1 
      Char. 28: 1 --> 0 
      Char. 142: 0 --> 1 
      Char. 197: 1 --> 2 
      Char. 221: 0 --> 2 
    Macrochelys_temminckii : 
      Char. 65: 1 --> 0 
      Char. 84: 0 --> 1 
      Char. 117: 0 --> 1 
      Char. 124: 1 --> 0 
      Char. 140: 1 --> 0 
      Char. 143: 0 --> 1 
      Char. 150: 1 --> 0 
      Char. 226: 1 --> 0 
      Char. 303: 1 --> 2 
    Sternotherus_odoratus : 
      Char. 97: 1 --> 0 
      Char. 99: 0 --> 1 
      Char. 116: 1 --> 0 
      Char. 117: 2 --> 0 
      Char. 129: 1 --> 0 
      Char. 138: 0 --> 1 
      Char. 176: 1 --> 0 
      Char. 210: 0 --> 1 
    Staurotypus_salvinii : 
      Char. 38: 0 --> 1 
      Char. 49: 1 --> 0 
      Char. 106: 0 --> 1 
      Char. 140: 1 --> 0 
    Kinosternon_subrubrum : 
      Char. 52: 0 --> 1 
      Char. 111: 1 --> 0 
      Char. 115: 0 --> 1 
      Char. 126: 0 --> 1 
      Char. 142: 0 --> 1 
      Char. 160: 1 --> 0 
      Char. 182: 0 --> 1 
      Char. 207: 1 --> 0 
      Char. 325: 0 --> 1 
    Dermatemys_mawii : 
      Char. 64: 0 --> 1 
      Char. 105: 1 --> 0 
      Char. 116: 1 --> 0 
      Char. 140: 1 --> 0 
      Char. 209: 0 --> 1 
      Char. 258: 0 --> 1 
      Char. 269: 0 --> 1 
      Char. 286: 1 --> 0 
    Baptemys_wyomingensis : 
      Char. 120: 0 --> 1 
      Char. 121: 0 --> 2 
      Char. 143: 0 --> 1 
      Char. 150: 1 --> 0 
      Char. 173: 0 --> 1 
      Char. 185: 0 --> 1 
      Char. 256: 0 --> 1 
      Char. 322: 0 --> 1 
    Emarginachelys_cretacea : 
      Char. 29: 1 --> 0 
      Char. 108: 2 --> 1 
      Char. 110: 0 --> 1 
      Char. 124: 1 --> 0 
      Char. 248: 0 --> 2 
    Chrysemys_picta : 
      Char. 22: 1 --> 0 
      Char. 38: 0 --> 1 
      Char. 58: 0 --> 2 
      Char. 68: 0 --> 1 
      Char. 114: 0 --> 1 
      Char. 121: 0 --> 1 
      Char. 123: 0 --> 1 
      Char. 127: 1 --> 0 
      Char. 234: 1 --> 0 
      Char. 250: 0 --> 1 
      Char. 256: 0 --> 1 
      Char. 273: 0 --> 1 
      Char. 289: 0 --> 1 
    Emys_orbicularis : 
      Char. 28: 1 --> 0 
      Char. 65: 2 --> 0 
      Char. 72: 1 --> 0 
      Char. 91: 1 --> 0 
      Char. 142: 0 --> 1 
      Char. 145: 0 --> 1 
      Char. 237: 0 --> 1 
      Char. 257: 0 --> 1 
      Char. 258: 1 --> 0 
      Char. 271: 0 --> 1 
    Geoclemys_hamiltonii : 
      Char. 26: 0 --> 1 
      Char. 42: 0 --> 1 
      Char. 67: 0 --> 1 
      Char. 68: 0 --> 1 
      Char. 121: 0 --> 3 
      Char. 122: 0 --> 1 
      Char. 189: 0 --> 1 
      Char. 190: 0 --> 1 
      Char. 207: 0 --> 1 
      Char. 257: 0 --> 1 
      Char. 271: 0 --> 1 
      Char. 333: 0 --> 1 
    Testudo_hermanni : 
      Char. 42: 0 --> 1 
      Char. 66: 1 --> 0 
      Char. 101: 1 --> 0 
      Char. 114: 0 --> 1 
      Char. 122: 0 --> 1 
      Char. 184: 0 --> 1 
    Gopherus_polyphemus : 
      Char. 21: 1 --> 2 
      Char. 22: 1 --> 0 
      Char. 54: 0 --> 1 
      Char. 71: 0 --> 1 
      Char. 103: 0 --> 1 
      Char. 125: 0 --> 1 
      Char. 127: 1 --> 0 
      Char. 140: 1 --> 0 
    Chelonoidis_sp. : 
      Char. 13: 0 --> 1 
      Char. 40: 1 --> 0 
      Char. 162: 0 --> 1 
      Char. 198: 1 --> 0 
      Char. 207: 0 --> 1 
      Char. 225: 1 --> 0 
      Char. 234: 0 --> 1 
      Char. 249: 0 --> 1 
      Char. 250: 1 --> 0 
      Char. 251: 0 --> 1 
      Char. 257: 0 --> 2 
      Char. 273: 1 --> 0 
      Char. 278: 1 --> 0 
      Char. 281: 1 --> 0 
      Char. 296: 1 --> 0 
      Char. 304: 1 --> 2 
      Char. 305: 1 --> 0 
      Char. 318: 1 --> 0 
    Platysternon_megacephalum : 
      Char. 16: 0 --> 1 
      Char. 18: 2 --> 0 
      Char. 32: 0 --> 1 
      Char. 35: 1 --> 0 
      Char. 40: 1 --> 0 
      Char. 43: 0 --> 1 
      Char. 52: 0 --> 1 
      Char. 58: 0 --> 1 
      Char. 65: 2 --> 1 
      Char. 75: 1 --> 0 
      Char. 77: 1 --> 2 
      Char. 95: 1 --> 0 
      Char. 101: 1 --> 0 
      Char. 102: 0 --> 1 
      Char. 110: 0 --> 1 
      Char. 125: 0 --> 1 
      Char. 126: 0 --> 1 
      Char. 139: 0 --> 2 
      Char. 140: 1 --> 0 
      Char. 143: 0 --> 1 
      Char. 160: 1 --> 0 
      Char. 164: 0 --> 1 
      Char. 182: 0 --> 1 
      Char. 185: 0 --> 1 
      Char. 201: 1 --> 0 
      Char. 207: 0 --> 1 
      Char. 251: 0 --> 1 
      Char. 257: 0 --> 2 
      Char. 281: 1 --> 0 
      Char. 296: 1 --> 0 
      Char. 304: 1 --> 2 
      Char. 305: 1 --> 0 
    Apalone_spinifera : 
      No autapomorphies 
    Pelodiscus_sinensis : 
      Char. 123: 0 --> 1 
    Lissemys_punctata : 
      Char. 29: 1 --> 0 
      Char. 69: 1 --> 0 
      Char. 101: 1 --> 0 
      Char. 104: 1 --> 2 
      Char. 165: 1 --> 0 
      Char. 185: 1 --> 0 
    Carettochelys_insculpta : 
      No autapomorphies 
    Allaeochelys_libyca : 
      Char. 127: 1 --> 0 
    Petrochelys_kyrgyzensis : 
      No autapomorphies 
    Adocus_beatus : 
      Char. 58: 0 --> 2 
      Char. 81: 0 --> 1 
      Char. 143: 0 --> 1 
      Char. 148: 2 --> 1 
      Char. 200: 0 --> 1 
      Char. 234: 1 --> 0 
      Char. 285: 1 --> 0 
    Chelus_fimbriatus : 
      Char. 5: 1 --> 0 
      Char. 22: 1 --> 0 
      Char. 48: 0 --> 1 
      Char. 129: 1 --> 0 
      Char. 149: 1 --> 0 
      Char. 160: 1 --> 0 
      Char. 189: 0 --> 1 
      Char. 190: 0 --> 1 
      Char. 201: 1 --> 0 
      Char. 209: 1 --> 0 
      Char. 225: 1 --> 0 
      Char. 266: 0 --> 2 
      Char. 268: 0 --> 1 
      Char. 271: 0 --> 1 
      Char. 281: 0 --> 1 
      Char. 282: 0 --> 1 
    Phrynops_geoffroanus : 
      Char. 104: 0 --> 1 
      Char. 142: 0 --> 1 
      Char. 191: 1 --> 0 
      Char. 204: 0 --> 1 
      Char. 295: 1 --> 0 
    Elseya_dentata : 
      Char. 16: 0 --> 1 
      Char. 18: 2 --> 0 
      Char. 23: 0 --> 1 
      Char. 58: 0 --> 2 
      Char. 60: 0 --> 1 
      Char. 173: 1 --> 0 
      Char. 175: 0 --> 1 
      Char. 176: 1 --> 0 
      Char. 184: 0 --> 1 
      Char. 252: 1 --> 0 
      Char. 333: 0 --> 1 
      Char. 345: 0 --> 1 
    Chelodina_longicollis : 
      Char. 12: 0 --> 1 
      Char. 82: 0 --> 1 
      Char. 104: 0 --> 1 
      Char. 129: 1 --> 0 
      Char. 180: 1 --> 0 
      Char. 266: 0 --> 1 
    Araripemys_barretoi : 
      Char. 38: 0 --> 1 
      Char. 73: 0 --> 1 
      Char. 95: 1 --> 2 
      Char. 96: 0 --> 1 
      Char. 116: 1 --> 0 
      Char. 180: 1 --> 0 
      Char. 189: 0 --> 1 
      Char. 190: 0 --> 1 
      Char. 192: 3 --> 4 
      Char. 207: 1 --> 0 
      Char. 211: 0 --> 1 
      Char. 231: 0 --> 1 
      Char. 235: 0 --> 1 
      Char. 236: 0 --> 1 
      Char. 247: 0 --> 1 
      Char. 248: 0 --> 1 
      Char. 265: 0 --> 1 
      Char. 275: 0 --> 1 
      Char. 345: 0 --> 1 
    Podocnemis_unifilis : 
      Char. 18: 2 --> 0 
      Char. 30: 0 --> 1 
      Char. 42: 0 --> 1 
      Char. 55: 0 --> 1 
      Char. 96: 0 --> 1 
      Char. 116: 1 --> 0 
      Char. 117: 0 --> 2 
      Char. 154: 1 --> 0 
      Char. 159: 1 --> 0 
      Char. 271: 0 --> 1 
      Char. 330: 0 --> 1 
      Char. 344: 0 --> 1 
      Char. 345: 0 --> 1 
    Pelomedusa_subrufa : 
      Char. 22: 1 --> 0 
      Char. 38: 0 --> 1 
      Char. 124: 0 --> 2 
      Char. 125: 0 --> 1 
      Char. 142: 0 --> 1 
      Char. 144: 1 --> 0 
      Char. 152: 0 --> 1 
      Char. 155: 1 --> 0 
    Galianemys_whitei : 
      Char. 32: 0 --> 1 
      Char. 34: 1 --> 0 
      Char. 43: 0 --> 1 
      Char. 84: 0 --> 1 
      Char. 114: 0 --> 1 
      Char. 132: 0 --> 1 
      Char. 139: 0 --> 2 
      Char. 153: 1 --> 0 
    Annemys_levensis : 
      Char. 137: 0 --> 1 
      Char. 209: 0 --> 1 
      Char. 229: 1 --> 0 
    Annemys_latiens : 
      Char. 88: 1 --> 0 
      Char. 122: 0 --> 1 
    Annemys_sp._IVPP_V18106 : 
      Char. 81: 0 --> 1 
      Char. 97: 1 --> 0 
      Char. 124: 0 --> 1 
      Char. 132: 0 --> 1 
      Char. 144: 1 --> 0 
      Char. 156: 0 --> 1 
    Xinjiangchelys_wusu : 
      Char. 263: 1 --> 0 
    Xinjiangchelys_radiplicatoides : 
      Char. 91: 0 --> 1 
      Char. 95: 1 --> 2 
      Char. 110: 1 --> 0 
      Char. 186: 0 --> 1 
    Sinemys_gamera : 
      Char. 1: 0 --> 1 
    Sinemys_lens : 
      Char. 108: 2 --> 1 
    Dracochelys_bicuspis : 
      Char. 53: 0 --> 1 
      Char. 58: 0 --> 1 
      Char. 81: 0 --> 1 
      Char. 117: 0 --> 2 
      Char. 147: 1 --> 0 
      Char. 193: 0 --> 1 
      Char. 219: 0 --> 1 
      Char. 282: 0 --> 1 
    Ordosemys_sp._IVPP_V12092 : 
      Char. 38: 0 --> 1 
      Char. 80: 0 --> 1 
      Char. 100: 0 --> 2 
      Char. 117: 0 --> 2 
      Char. 135: 0 --> 1 
      Char. 260: 0 --> 1 
    Judithemys_sukhanovi : 
      Char. 34: 2 --> 1 
      Char. 150: 1 --> 0 
    Kirgizemys_hoburensis : 
      Char. 90: 2 --> 1 
      Char. 108: 2 --> 1 
      Char. 155: 1 --> 0 
      Char. 164: 1 --> 0 
      Char. 204: 0 --> 1 
      Char. 277: 0 --> 1 
    Kirgizemys_dmitrievi : 
      Char. 61: 1 --> 0 
      Char. 97: 1 --> 0 
      Char. 141: 0 --> 1 
      Char. 162: 0 --> 1 
    Meiolania_planiceps : 
      Char. 25: 1 --> 0 
      Char. 33: 0 --> 1 
      Char. 36: 0 --> 1 
      Char. 37: 0 --> 1 
      Char. 58: 01 --> 2 
      Char. 66: 0 --> 1 
      Char. 75: 0 --> 1 
      Char. 77: 1 --> 3 
      Char. 78: 0 --> 1 
      Char. 90: 1 --> 2 
      Char. 112: 0 --> 1 
      Char. 140: 1 --> 0 
      Char. 143: 1 --> 0 
      Char. 148: 0 --> 1 
      Char. 160: 1 --> 0 
      Char. 232: 0 --> 1 
      Char. 235: 0 --> 1 
      Char. 252: 0 --> 1 
      Char. 253: 0 --> 1 
      Char. 284: 0 --> 1 
      Char. 306: 0 --> 1 
    Chubutemys_copelloi : 
      Char. 3: 0 --> 1 
      Char. 27: 1 --> 0 
      Char. 29: 1 --> 0 
      Char. 62: 0 --> 1 
      Char. 96: 0 --> 1 
      Char. 283: 0 --> 1 
    Eubaena_cephalica : 
      Char. 6: 1 --> 2 
      Char. 11: 1 --> 0 
      Char. 15: 0 --> 1 
      Char. 75: 0 --> 1 
      Char. 87: 0 --> 1 
      Char. 90: 1 --> 2 
      Char. 130: 0 --> 1 
      Char. 163: 0 --> 1 
    Arundelemys_dardeni : 
      Char. 106: 0 --> 1 
      Char. 123: 1 --> 0 
      Char. 126: 0 --> 1 
    Pleurosternon_bullockii : 
      Char. 35: 0 --> 1 
      Char. 58: 1 --> 0 
      Char. 132: 1 --> 2 
      Char. 192: 0 --> 3 
      Char. 221: 1 --> 0 
      Char. 223: 0 --> 1 
      Char. 264: 0 --> 1 
    Glyptops_plicatulus : 
      No autapomorphies 
    Kallokibotion_bajazidi : 
      Char. 60: 0 --> 1 
      Char. 79: 1 --> 2 
      Char. 118: 0 --> 1 
      Char. 130: 0 --> 1 
      Char. 145: 0 --> 1 
      Char. 176: 0 --> 1 
      Char. 222: 0 --> 1 
      Char. 257: 0 --> 2 
    Eileanchelys_waldmanni : 
      Char. 204: 0 --> 1 
    Kayentachelys_aprix : 
      Char. 84: 0 --> 1 
      Char. 131: 2 --> 1 
      Char. 218: 1 --> 0 
      Char. 221: 1 --> 0 
    Australochelys_africanus : 
      Char. 130: 0 --> 1 
    Proganochelys_quenstedtii : 
      No autapomorphies 
   Node 99 : 
      No synapomorphies 
   Node 100 : 
      Char. 81: 0 --> 1 
      Char. 83: 0 --> 1 
      Char. 114: 0 --> 1 
   Node 101 : 
      Char. 2: 0 --> 1 
      Char. 13: 0 --> 1 
      Char. 121: 2 --> 0 
      Char. 124: 1 --> 0 
      Char. 148: 0 --> 1 
      Char. 239: 0 --> 1 
      Char. 253: 0 --> 1 
   Node 102 : 
      Char. 16: 1 --> 0 
      Char. 34: 0 --> 1 
      Char. 47: 0 --> 1 
      Char. 110: 0 --> 1 
      Char. 120: 1 --> 0 
      Char. 229: 0 --> 1 
      Char. 334: 0 --> 1 
   Node 103 : 
      Char. 11: 0 --> 1 
      Char. 156: 1 --> 0 
      Char. 245: 0 --> 1 
      Char. 280: 1 --> 0 
   Node 104 : 
      Char. 91: 0 --> 1 
      Char. 107: 0 --> 1 
      Char. 108: 1 --> 2 
      Char. 121: 0 --> 2 
   Node 105 : 
      Char. 21: 0 --> 1 
      Char. 65: 0 --> 2 
      Char. 79: 0 --> 1 
      Char. 111: 0 --> 1 
      Char. 120: 0 --> 1 
      Char. 146: 0 --> 1 
      Char. 308: 0 --> 1 
   Node 106 : 
      Char. 4: 1 --> 0 
      Char. 8: 0 --> 1 
      Char. 10: 0 --> 1 
      Char. 66: 1 --> 0 
      Char. 77: 0 --> 1 
      Char. 108: 0 --> 1 
      Char. 114: 1 --> 0 
      Char. 119: 0 --> 1 
      Char. 131: 0 --> 2 
      Char. 140: 2 --> 1 
   Node 107 : 
      No synapomorphies 
   Node 108 : 
      Char. 94: 0 --> 1 
      Char. 100: 0 --> 1 
      Char. 156: 0 --> 1 
   Node 109 : 
      Char. 27: 1 --> 0 
      Char. 39: 0 --> 1 
      Char. 58: 0 --> 1 
      Char. 133: 0 --> 2 
   Node 110 : 
      Char. 256: 0 --> 1 
      Char. 280: 0 --> 1 
      Char. 333: 0 --> 1 
      Char. 353: 0 --> 1 
   Node 111 : 
      Char. 141: 0 --> 1 
   Node 112 : 
      Char. 90: 1 --> 2 
      Char. 123: 1 --> 0 
      Char. 129: 0 --> 1 
      Char. 218: 1 --> 0 
   Node 113 : 
      Char. 3: 0 --> 1 
      Char. 49: 1 --> 0 
      Char. 56: 0 --> 1 
      Char. 67: 0 --> 2 
      Char. 99: 0 --> 1 
      Char. 121: 0 --> 1 
      Char. 129: 0 --> 1 
      Char. 174: 0 --> 1 
      Char. 176: 0 --> 1 
      Char. 181: 0 --> 1 
   Node 114 : 
      Char. 55: 0 --> 1 
      Char. 111: 1 --> 0 
   Node 115 : 
      Char. 21: 1 --> 2 
      Char. 77: 1 --> 2 
   Node 116 : 
      Char. 34: 1 --> 0 
      Char. 57: 0 --> 1 
      Char. 68: 0 --> 1 
      Char. 81: 1 --> 0 
      Char. 109: 0 --> 1 
      Char. 114: 1 --> 0 
      Char. 133: 0 --> 1 
      Char. 186: 0 --> 1 
   Node 117 : 
      Char. 9: 0 --> 1 
   Node 118 : 
      Char. 14: 1 --> 2 
      Char. 259: 1 --> 0 
   Node 119 : 
      Char. 3: 1 --> 0 
   Node 120 : 
      Char. 153: 1 --> 0 
      Char. 162: 1 --> 0 
   Node 121 : 
      Char. 22: 1 --> 0 
      Char. 175: 0 --> 1 
   Node 122 : 
      Char. 62: 0 --> 1 
      Char. 75: 1 --> 0 
      Char. 92: 0 --> 1 
      Char. 100: 0 --> 1 
      Char. 104: 0 --> 1 
      Char. 117: 0 --> 2 
      Char. 221: 1 --> 0 
      Char. 248: 1 --> 2 
      Char. 338: 0 --> 1 
   Node 123 : 
      Char. 18: 1 --> 0 
      Char. 141: 0 --> 1 
      Char. 162: 0 --> 1 
      Char. 223: 0 --> 1 
      Char. 259: 0 --> 1 
      Char. 312: 0 --> 1 
      Char. 313: 0 --> 1 
      Char. 327: 1 --> 0 
      Char. 333: 0 --> 1 
      Char. 340: 0 --> 1 
      Char. 344: 0 --> 1 
      Char. 351: 0 --> 1 
      Char. 353: 0 --> 1 
   Node 124 : 
      Char. 39: 0 --> 1 
      Char. 67: 0 --> 1 
      Char. 95: 1 --> 0 
      Char. 106: 0 --> 1 
      Char. 116: 1 --> 0 
      Char. 124: 1 --> 0 
      Char. 133: 0 --> 2 
      Char. 140: 1 --> 2 
      Char. 150: 1 --> 0 
      Char. 195: 0 --> 1 
      Char. 211: 0 --> 1 
      Char. 222: 0 --> 1 
      Char. 235: 0 --> 1 
      Char. 239: 1 --> 0 
      Char. 240: 0 --> 1 
      Char. 251: 0 --> 1 
      Char. 260: 0 --> 1 
      Char. 331: 0 --> 2 
      Char. 336: 0 --> 1 
      Char. 341: 0 --> 1 
      Char. 349: 0 --> 1 
      Char. 355: 0 --> 1 
   Node 125 : 
      Char. 0: 1 --> 0 
      Char. 18: 2 --> 1 
      Char. 28: 1 --> 0 
      Char. 96: 1 --> 0 
      Char. 164: 0 --> 1 
      Char. 248: 0 --> 1 
      Char. 290: 1 --> 0 
      Char. 292: 1 --> 0 
      Char. 301: 1 --> 0 
   Node 126 : 
      Char. 65: 2 --> 1 
      Char. 176: 0 --> 1 
      Char. 247: 0 --> 1 
   Node 127 : 
      Char. 124: 0 --> 1 
      Char. 150: 0 --> 1 
      Char. 265: 0 --> 1 
      Char. 277: 1 --> 0 
   Node 128 : 
      Char. 13: 1 --> 0 
      Char. 69: 0 --> 1 
      Char. 96: 0 --> 1 
      Char. 123: 1 --> 0 
      Char. 164: 1 --> 0 
      Char. 207: 1 --> 0 
      Char. 282: 0 --> 1 
      Char. 290: 0 --> 1 
      Char. 292: 0 --> 1 
      Char. 294: 0 --> 1 
      Char. 301: 0 --> 1 
   Node 129 : 
      Char. 0: 0 --> 1 
      Char. 28: 0 --> 1 
      Char. 90: 1 --> 2 
      Char. 129: 0 --> 1 
      Char. 148: 1 --> 2 
      Char. 279: 0 --> 1 
      Char. 298: 0 --> 2 
   Node 130 : 
      Char. 15: 0 --> 1 
      Char. 35: 0 --> 1 
      Char. 186: 0 --> 1 
      Char. 277: 0 --> 1 
      Char. 284: 0 --> 1 
   Node 131 : 
      Char. 116: 0 --> 1 
      Char. 207: 0 --> 1 
      Char. 228: 0 --> 1 
      Char. 293: 0 --> 1 
   Node 132 : 
      No synapomorphies 
   Node 133 : 
      Char. 15: 1 --> 0 
      Char. 67: 1 --> 0 
      Char. 94: 01 --> 2 
   Node 134 : 
      Char. 3: 1 --> 0 
      Char. 116: 0 --> 1 
      Char. 129: 1 --> 0 
      Char. 195: 1 --> 0 
      Char. 240: 1 --> 2 
   Node 135 : 
      Char. 19: 0 --> 1 
      Char. 76: 2 --> 1 
      Char. 223: 1 --> 0 
   Node 136 : 
      Char. 0: 0 --> 1 
      Char. 11: 1 --> 0 
      Char. 52: 0 --> 1 
      Char. 65: 1 --> 0 
      Char. 99: 0 --> 2 
      Char. 103: 0 --> 1 
      Char. 117: 2 --> 0 
   Node 137 : 
      Char. 11: 1 --> 0 
      Char. 16: 0 --> 1 
      Char. 53: 0 --> 1 
      Char. 94: 0 --> 2 
      Char. 97: 1 --> 0 
      Char. 99: 0 --> 2 
      Char. 111: 1 --> 0 
      Char. 150: 0 --> 1 
      Char. 331: 2 --> 3 
      Char. 332: 0 --> 1 
   Node 138 : 
      Char. 22: 1 --> 0 
      Char. 145: 0 --> 1 
   Node 139 : 
      Char. 15: 1 --> 0 
      Char. 105: 1 --> 0 
      Char. 114: 0 --> 1 
      Char. 215: 0 --> 1 
   Node 140 : 
      Char. 145: 1 --> 0 
      Char. 175: 0 --> 1 
      Char. 203: 1 --> 0 
   Node 141 : 
      Char. 233: 0 --> 1 
      Char. 312: 1 --> 0 
   Node 142 : 
      Char. 7: 0 --> 1 
      Char. 29: 1 --> 0 
      Char. 114: 1 --> 0 
   Node 143 : 
      Char. 5: 0 --> 1 
      Char. 151: 0 --> 1 
      Char. 301: 0 --> 1 
      Char. 329: 0 --> 1 
      Char. 335: 0 --> 1 
      Char. 352: 0 --> 1 
   Node 144 : 
      Char. 16: 0 --> 1 
      Char. 44: 0 --> 1 
      Char. 49: 1 --> 0 
      Char. 94: 0 --> 2 
      Char. 223: 1 --> 0 
   Node 145 : 
      Char. 28: 0 --> 1 
      Char. 55: 0 --> 1 
      Char. 56: 0 --> 1 
      Char. 67: 1 --> 2 
      Char. 68: 0 --> 1 
      Char. 100: 0 --> 2 
      Char. 102: 0 --> 1 
   Node 146 : 
      Char. 65: 1 --> 0 
      Char. 103: 0 --> 1 
      Char. 110: 0 --> 1 
      Char. 162: 1 --> 0 
   Node 147 : 
      Char. 79: 2 --> 1 
      Char. 175: 0 --> 1 
      Char. 179: 1 --> 0 
   Node 148 : 
      Char. 114: 1 --> 0 
      Char. 236: 1 --> 0 
      Char. 240: 1 --> 0 
   Node 149 : 
      Char. 24: 0 --> 1 
   Node 150 : 
      Char. 175: 0 --> 1 
   Node 151 : 
      Char. 178: 1 --> 0 
   Node 152 : 
      No synapomorphies 
   Node 153 : 
      Char. 325: 1 --> 0 
   Node 154 : 
      No synapomorphies 
   Node 155 : 
      Char. 13: 0 --> 1 
      Char. 44: 1 --> 0 
      Char. 94: 2 --> 0 
      Char. 100: 2 --> 0 
      Char. 102: 1 --> 0 
      Char. 126: 1 --> 0 
      Char. 189: 0 --> 1 
      Char. 190: 0 --> 1 
      Char. 194: 1 --> 0 
      Char. 199: 0 --> 1 
      Char. 225: 1 --> 0 
   Node 156 : 
      Char. 11: 1 --> 0 
      Char. 52: 0 --> 1 
      Char. 77: 1 --> 2 
      Char. 95: 1 --> 0 
      Char. 114: 0 --> 1 
      Char. 126: 0 --> 1 
      Char. 175: 0 --> 1 
      Char. 178: 0 --> 1 
      Char. 201: 1 --> 0 
      Char. 211: 0 --> 1 
      Char. 225: 1 --> 0 
      Char. 235: 0 --> 1 
      Char. 248: 0 --> 2 
      Char. 251: 0 --> 1 
      Char. 259: 0 --> 1 
      Char. 260: 0 --> 1 
      Char. 276: 0 --> 1 
      Char. 304: 1 --> 2 
      Char. 305: 1 --> 0 
   Node 157 : 
      Char. 196: 0 --> 1 
   Node 158 : 
      Char. 24: 0 --> 1 
      Char. 185: 0 --> 1 
      Char. 208: 0 --> 1 
      Char. 242: 0 --> 1 
      Char. 269: 0 --> 1 
      Char. 270: 0 --> 1 
   Node 159 : 
      Char. 11: 1 --> 0 
      Char. 17: 0 --> 1 
      Char. 26: 0 --> 1 
      Char. 32: 0 --> 1 
      Char. 132: 0 --> 1 
      Char. 158: 0 --> 1 
      Char. 206: 1 --> 2 
      Char. 237: 0 --> 1 
      Char. 274: 0 --> 1 
      Char. 322: 0 --> 1 
   Node 160 : 
      Char. 323: 0 --> 1 
      Char. 344: 0 --> 1 
   Node 161 : 
      Char. 21: 1 --> 2 
      Char. 22: 1 --> 0 
      Char. 54: 0 --> 1 
      Char. 67: 0 --> 1 
      Char. 117: 0 --> 2 
      Char. 207: 0 --> 1 
      Char. 272: 0 --> 1 
   Node 162 : 
      Char. 34: 0 --> 1 
      Char. 79: 2 --> 1 
      Char. 97: 1 --> 0 
      Char. 157: 0 --> 1 
      Char. 176: 1 --> 0 
      Char. 177: 0 --> 1 
      Char. 247: 1 --> 0 
      Char. 250: 0 --> 1 
   Node 163 : 
      Char. 105: 1 --> 0 
      Char. 122: 0 --> 1 
      Char. 155: 1 --> 0 
   Node 164 : 
      Char. 225: 1 --> 0 
      Char. 344: 0 --> 1 
   Node 165 : 
      Char. 97: 1 --> 0 
      Char. 258: 0 --> 1 
      Char. 288: 0 --> 1 
   Node 166 : 
      Char. 66: 0 --> 1 
      Char. 72: 1 --> 0 
      Char. 156: 0 --> 1 
      Char. 234: 1 --> 0 
      Char. 249: 1 --> 0 
      Char. 250: 0 --> 1 
      Char. 273: 0 --> 1 
   Node 167 : 
      Char. 75: 1 --> 0 
   Node 168 : 
      Char. 27: 1 --> 0 
      Char. 58: 0 --> 2 
      Char. 76: 2 --> 1 
      Char. 77: 1 --> 2 
      Char. 142: 0 --> 1 
      Char. 155: 1 --> 0 
      Char. 201: 1 --> 0 
   Node 169 : 
      No synapomorphies 
   Node 170 : 
      Char. 211: 0 --> 1 
   Node 171 : 
      Char. 13: 0 --> 1 
      Char. 26: 0 --> 1 
      Char. 30: 0 --> 1 
      Char. 40: 1 --> 0 
      Char. 42: 0 --> 1 
      Char. 50: 0 --> 1 
      Char. 51: 0 --> 1 
      Char. 60: 0 --> 1 
      Char. 80: 0 --> 1 
      Char. 105: 1 --> 0 
      Char. 149: 1 --> 0 
      Char. 187: 0 --> 1 
      Char. 205: 0 --> 1 
      Char. 220: 0 --> 1 
      Char. 235: 0 --> 1 
      Char. 236: 0 --> 1 
      Char. 245: 1 --> 3 
      Char. 247: 0 --> 1 
      Char. 248: 0 --> 3 
      Char. 251: 0 --> 1 
      Char. 285: 1 --> 2 
      Char. 330: 0 --> 1 
      Char. 350: 0 --> 1 
   Node 172 : 
      Char. 5: 0 --> 1 
      Char. 48: 0 --> 1 
      Char. 49: 1 --> 0 
      Char. 62: 0 --> 1 
      Char. 64: 0 --> 1 
      Char. 71: 0 --> 1 
      Char. 77: 1 --> 2 
      Char. 95: 1 --> 2 
      Char. 99: 0 --> 1 
      Char. 104: 0 --> 1 
      Char. 113: 0 --> 1 
      Char. 114: 0 --> 1 
      Char. 133: 0 --> 1 
      Char. 191: 0 --> 1 
      Char. 262: 0 --> 1 
      Char. 324: 0 --> 1 
      Char. 327: 1 --> 0 
      Char. 333: 0 --> 1 
      Char. 344: 0 --> 1 
   Node 173 : 
      Char. 17: 0 --> 1 
      Char. 21: 1 --> 2 
      Char. 22: 1 --> 0 
      Char. 38: 0 --> 1 
      Char. 54: 0 --> 1 
      Char. 117: 0 --> 1 
      Char. 185: 0 --> 1 
      Char. 286: 1 --> 0 
      Char. 323: 0 --> 1 
   Node 174 : 
      Char. 85: 0 --> 1 
      Char. 117: 1 --> 2 
      Char. 121: 0 --> 3 
      Char. 125: 0 --> 1 
      Char. 138: 0 --> 1 
   Node 175 : 
      Char. 164: 1 --> 0 
   Node 176 : 
      Char. 3: 1 --> 0 
      Char. 31: 0 --> 1 
      Char. 34: 1 --> 2 
      Char. 186: 1 --> 0 
      Char. 287: 0 --> 3 
      Char. 288: 0 --> 1 
   Node 177 : 
      Char. 6: 0 --> 1 
      Char. 72: 1 --> 0 
      Char. 124: 0 --> 2 
      Char. 152: 0 --> 1 
      Char. 155: 1 --> 0 
      Char. 173: 0 --> 1 
      Char. 176: 0 --> 1 
      Char. 191: 0 --> 1 
      Char. 295: 0 --> 1 
   Node 178 : 
      Char. 4: 0 --> 1 
      Char. 5: 0 --> 1 
      Char. 41: 0 --> 1 
      Char. 70: 0 --> 1 
      Char. 87: 0 --> 1 
      Char. 93: 0 --> 1 
      Char. 97: 1 --> 0 
      Char. 105: 1 --> 0 
      Char. 107: 1 --> 2 
      Char. 108: 2 --> 0 
      Char. 133: 0 --> 1 
      Char. 159: 0 --> 1 
      Char. 250: 0 --> 1 
      Char. 258: 0 --> 1 
      Char. 264: 0 --> 1 
      Char. 283: 0 --> 1 
      Char. 287: 2 --> 0 
      Char. 317: 0 --> 1 
      Char. 327: 1 --> 0 
   Node 179 : 
      Char. 208: 0 --> 1 
      Char. 210: 0 --> 1 
      Char. 346: 1 --> 0 
   Node 180 : 
      Char. 58: 0 --> 2 
      Char. 61: 1 --> 2 
      Char. 73: 0 --> 1 
      Char. 164: 1 --> 0 
   Node 181 : 
      Char. 21: 1 --> 2 
      Char. 54: 0 --> 1 
      Char. 82: 0 --> 1 
   Node 182 : 
      Char. 38: 0 --> 1 
      Char. 126: 0 --> 1 
      Char. 204: 0 --> 1 
      Char. 232: 0 --> 1 
      Char. 263: 0 --> 1 
      Char. 276: 0 --> 1 
   Node 183 : 
      Char. 6: 0 --> 1 
      Char. 146: 1 --> 0 
   Node 184 : 
      Char. 1: 0 --> 1 
   Node 185 : 
      Char. 75: 0 --> 1 
      Char. 76: 2 --> 1 
   Node 186 : 
      Char. 6: 0 --> 1 
      Char. 34: 1 --> 2 
      Char. 77: 1 --> 2 
      Char. 97: 1 --> 0 
      Char. 135: 0 --> 1 
   Node 187 : 
      Char. 211: 0 --> 1 
      Char. 231: 0 --> 1 
      Char. 247: 0 --> 1 
   Node 188 : 
      Char. 13: 0 --> 1 
      Char. 65: 1 --> 2 
   Node 189 : 
      Char. 34: 0 --> 2 
      Char. 135: 0 --> 1 
      Char. 142: 0 --> 1 
      Char. 148: 2 --> 1 
   Node 190 : 
      Char. 117: 0 --> 2 
      Char. 132: 0 --> 1 
      Char. 138: 0 --> 1 
   Node 191 : 
      Char. 6: 0 --> 1 
      Char. 43: 0 --> 1 
      Char. 146: 1 --> 2 
   Node 192 : 
      Char. 2: 0 --> 1 
      Char. 76: 2 --> 1 
      Char. 95: 1 --> 2 
      Char. 108: 2 --> 1 
      Char. 133: 0 --> 1 
   Node 193 : 
      Char. 6: 0 --> 1 
      Char. 11: 0 --> 1 
      Char. 28: 0 --> 1 
      Char. 47: 0 --> 1 
      Char. 110: 0 --> 1 
      Char. 173: 0 --> 1 
 
Tree 5 : 
    Thalssemys_bruntrutana : 
      Char. 206: 1 --> 2 
      Char. 219: 0 --> 1 
      Char. 236: 0 --> 1 
      Char. 248: 0 --> 1 
      Char. 252: 0 --> 1 
      Char. 307: 1 --> 0 
      Char. 312: 0 --> 1 
      Char. 331: 0 --> 1 
      Char. 341: 0 --> 1 
      Char. 342: 0 --> 2 
      Char. 344: 0 --> 1 
      Char. 349: 0 --> 1 
      Char. 350: 0 --> 1 
      Char. 355: 0 --> 1 
    NKMB_Wat18_211 : 
      No autapomorphies 
    Jurassichelon_oleronensis : 
      Char. 75: 0 --> 1 
      Char. 81: 1 --> 0 
      Char. 95: 0 --> 1 
      Char. 111: 1 --> 0 
      Char. 148: 2 --> 1 
    Portlandemys_mcdowelli : 
      Char. 182: 1 --> 0 
    Plesiochelys_planiceps : 
      Char. 34: 1 --> 2 
    Plesiochelys_etalloni : 
      Char. 105: 1 --> 0 
      Char. 144: 1 --> 0 
    Plesiochelys_bigleri : 
      Char. 143: 1 --> 0 
      Char. 148: 2 --> 1 
    Solnhofia_parsonsi : 
      Char. 17: 0 --> 1 
      Char. 60: 0 --> 1 
      Char. 64: 0 --> 1 
      Char. 90: 1 --> 2 
      Char. 96: 0 --> 1 
      Char. 97: 1 --> 0 
      Char. 101: 1 --> 0 
      Char. 108: 2 --> 1 
      Char. 110: 1 --> 0 
      Char. 117: 0 --> 2 
      Char. 120: 0 --> 1 
      Char. 127: 1 --> 0 
      Char. 175: 0 --> 1 
      Char. 211: 0 --> 1 
    Sandownia_harrisi : 
      Char. 6: 0 --> 1 
      Char. 16: 1 --> 0 
      Char. 148: 2 --> 1 
    Brachyopsemys_tingitana : 
      Char. 64: 0 --> 1 
      Char. 71: 0 --> 1 
      Char. 116: 0 --> 1 
      Char. 140: 0 --> 2 
      Char. 162: 0 --> 1 
      Char. 164: 1 --> 0 
    Leyvachelys_cipadi : 
      Char. 2: 1 --> 0 
      Char. 6: 0 --> 1 
      Char. 27: 1 --> 0 
      Char. 142: 0 --> 1 
    Angolachelys_mbaxi : 
      Char. 28: 0 --> 1 
      Char. 47: 1 --> 0 
      Char. 94: 0 --> 2 
      Char. 105: 1 --> 0 
      Char. 110: 1 --> 0 
      Char. 133: 1 --> 2 
    Rhinochelys_pulchriceps : 
      No autapomorphies 
    Santanachelys_gaffneyi : 
      Char. 75: 0 --> 1 
      Char. 106: 1 --> 0 
      Char. 149: 1 --> 0 
      Char. 190: 1 --> 0 
      Char. 228: 1 --> 0 
      Char. 229: 1 --> 0 
      Char. 236: 1 --> 0 
      Char. 337: 1 --> 0 
      Char. 340: 1 --> 0 
    Bouliachelys_suteri : 
      Char. 8: 1 --> 0 
      Char. 11: 1 --> 0 
      Char. 76: 2 --> 0 
      Char. 83: 0 --> 1 
      Char. 96: 0 --> 1 
      Char. 123: 0 --> 1 
      Char. 134: 0 --> 1 
    Notochelone_costata : 
      Char. 67: 1 --> 0 
      Char. 69: 0 --> 1 
      Char. 81: 1 --> 0 
      Char. 114: 0 --> 1 
      Char. 126: 0 --> 1 
      Char. 133: 2 --> 0 
    Ocepechelon_bouyai : 
      Char. 13: 0 --> 1 
      Char. 38: 0 --> 1 
      Char. 48: 0 --> 1 
      Char. 58: 1 --> 0 
      Char. 92: 1 --> 0 
      Char. 111: 1 --> 0 
      Char. 143: 2 --> 1 
    Desmatochelys_lowii : 
      Char. 96: 0 --> 1 
      Char. 199: 0 --> 1 
    Desmatochelys_padillai : 
      Char. 18: 0 --> 1 
      Char. 100: 1 --> 2 
      Char. 153: 1 --> 0 
    Rhinochelys_nammourensis : 
      Char. 16: 1 --> 0 
    Chelosphargis_advena : 
      Char. 143: 2 --> 1 
    Calcarichelys_gemma : 
      Char. 0: 0 --> 1 
      Char. 105: 1 --> 0 
      Char. 246: 0 --> 1 
    Protostega_gigas : 
      Char. 186: 1 --> 0 
    Archelon_ischyros : 
      Char. 44: 0 --> 1 
    Dermochelys_coriacea : 
      Char. 25: 1 --> 0 
      Char. 42: 0 --> 1 
      Char. 67: 1 --> 0 
      Char. 95: 0 --> 1 
      Char. 202: 0 --> 1 
      Char. 205: 0 --> 1 
      Char. 240: 1 --> 0 
      Char. 352: 0 --> 1 
    Eosphargis_breineri : 
      Char. 91: 1 --> 0 
      Char. 102: 0 --> 1 
      Char. 137: 0 --> 1 
      Char. 190: 0 --> 1 
    Lepidochelys_olivacea : 
      Char. 101: 1 --> 0 
      Char. 133: 2 --> 1 
      Char. 174: 0 --> 1 
    Caretta_caretta : 
      Char. 60: 0 --> 1 
      Char. 64: 0 --> 1 
      Char. 99: 0 --> 1 
      Char. 162: 0 --> 1 
      Char. 222: 1 --> 0 
    Chelonia_mydas : 
      Char. 99: 0 --> 2 
      Char. 101: 1 --> 0 
      Char. 102: 1 --> 0 
      Char. 103: 1 --> 0 
      Char. 116: 0 --> 1 
      Char. 121: 0 --> 1 
      Char. 125: 0 --> 1 
      Char. 127: 0 --> 1 
      Char. 133: 2 --> 0 
      Char. 140: 2 --> 0 
      Char. 190: 0 --> 1 
      Char. 216: 1 --> 0 
    Eretmochelys_imbricata : 
      Char. 117: 0 --> 1 
      Char. 121: 0 --> 1 
      Char. 133: 2 --> 0 
      Char. 176: 1 --> 0 
      Char. 225: 1 --> 0 
    Lepidochelys_kempii : 
      Char. 29: 0 --> 1 
      Char. 52: 0 --> 1 
      Char. 103: 1 --> 0 
      Char. 178: 1 --> 0 
    Natator_depressus : 
      Char. 75: 1 --> 0 
      Char. 143: 1 --> 2 
      Char. 176: 1 --> 0 
      Char. 183: 0 --> 1 
      Char. 225: 1 --> 0 
      Char. 354: 0 --> 1 
    Puppigerus_camperi : 
      Char. 91: 1 --> 0 
      Char. 101: 1 --> 0 
      Char. 145: 1 --> 0 
      Char. 174: 0 --> 1 
      Char. 211: 1 --> 0 
      Char. 222: 1 --> 0 
      Char. 259: 1 --> 0 
    Argillochelys_cuneiceps : 
      Char. 58: 0 --> 1 
      Char. 155: 1 --> 0 
    Allopleuron_hoffmanni : 
      Char. 25: 1 --> 0 
      Char. 42: 0 --> 1 
      Char. 76: 2 --> 1 
      Char. 79: 2 --> 1 
      Char. 80: 0 --> 1 
      Char. 84: 0 --> 1 
      Char. 132: 0 --> 1 
      Char. 164: 1 --> 0 
      Char. 176: 1 --> 0 
      Char. 186: 1 --> 0 
      Char. 190: 0 --> 1 
      Char. 195: 1 --> 0 
      Char. 225: 1 --> 0 
    Nichollsemys_baieri : 
      Char. 18: 0 --> 1 
      Char. 34: 0 --> 1 
      Char. 62: 0 --> 1 
      Char. 89: 1 --> 0 
      Char. 104: 0 --> 1 
      Char. 124: 0 --> 1 
      Char. 127: 0 --> 1 
      Char. 151: 0 --> 1 
    Eochelone_brabantica : 
      Char. 55: 1 --> 0 
      Char. 56: 1 --> 0 
      Char. 57: 1 --> 0 
      Char. 65: 0 --> 1 
      Char. 67: 2 --> 1 
      Char. 103: 1 --> 0 
      Char. 133: 2 --> 0 
      Char. 139: 2 --> 1 
      Char. 175: 1 --> 0 
      Char. 329: 1 --> 0 
    Corsochelys_halinches : 
      Char. 13: 0 --> 1 
      Char. 118: 0 --> 1 
      Char. 128: 0 --> 1 
      Char. 139: 02 --> 1 
      Char. 156: 0 --> 1 
      Char. 284: 1 --> 0 
      Char. 331: 2 --> 1 
    Procolpochelys_charlestonensis : 
      Char. 198: 0 --> 1 
      Char. 203: 1 --> 0 
      Char. 212: 1 --> 0 
      Char. 221: 1 --> 0 
    Peritresius_martini : 
      Char. 229: 1 --> 0 
      Char. 278: 0 --> 1 
      Char. 296: 0 --> 1 
      Char. 318: 0 --> 1 
    Ctenochelys : 
      Char. 216: 2 --> 0 
    Cabindachelys_landanensis : 
      Char. 21: 1 --> 2 
      Char. 141: 1 --> 0 
    Oligochelone_rupelensis : 
      No autapomorphies 
    Erquelinnesia_gosseleti : 
      Char. 213: 1 --> 0 
      Char. 229: 1 --> 0 
      Char. 333: 1 --> 0 
    Toxochelys_latiremis : 
      Char. 13: 0 --> 1 
      Char. 65: 1 --> 0 
      Char. 136: 0 --> 1 
      Char. 145: 0 --> 1 
      Char. 173: 0 --> 1 
      Char. 183: 0 --> 1 
      Char. 199: 0 --> 1 
      Char. 274: 0 --> 1 
      Char. 276: 0 --> 1 
      Char. 277: 0 --> 1 
      Char. 305: 1 --> 0 
    Chelydra_serpentina : 
      Char. 8: 1 --> 0 
      Char. 24: 0 --> 1 
      Char. 28: 1 --> 0 
      Char. 142: 0 --> 1 
      Char. 197: 1 --> 2 
      Char. 221: 0 --> 2 
    Macrochelys_temminckii : 
      Char. 65: 1 --> 0 
      Char. 84: 0 --> 1 
      Char. 117: 0 --> 1 
      Char. 124: 1 --> 0 
      Char. 140: 1 --> 0 
      Char. 143: 0 --> 1 
      Char. 150: 1 --> 0 
      Char. 226: 1 --> 0 
      Char. 303: 1 --> 2 
    Sternotherus_odoratus : 
      Char. 97: 1 --> 0 
      Char. 99: 0 --> 1 
      Char. 116: 1 --> 0 
      Char. 117: 2 --> 0 
      Char. 129: 1 --> 0 
      Char. 138: 0 --> 1 
      Char. 176: 1 --> 0 
      Char. 210: 0 --> 1 
    Staurotypus_salvinii : 
      Char. 38: 0 --> 1 
      Char. 49: 1 --> 0 
      Char. 106: 0 --> 1 
      Char. 140: 1 --> 0 
    Kinosternon_subrubrum : 
      Char. 52: 0 --> 1 
      Char. 111: 1 --> 0 
      Char. 115: 0 --> 1 
      Char. 126: 0 --> 1 
      Char. 142: 0 --> 1 
      Char. 160: 1 --> 0 
      Char. 182: 0 --> 1 
      Char. 207: 1 --> 0 
      Char. 325: 0 --> 1 
    Dermatemys_mawii : 
      Char. 64: 0 --> 1 
      Char. 105: 1 --> 0 
      Char. 116: 1 --> 0 
      Char. 140: 1 --> 0 
      Char. 209: 0 --> 1 
      Char. 258: 0 --> 1 
      Char. 269: 0 --> 1 
      Char. 286: 1 --> 0 
    Baptemys_wyomingensis : 
      Char. 120: 0 --> 1 
      Char. 121: 0 --> 2 
      Char. 143: 0 --> 1 
      Char. 150: 1 --> 0 
      Char. 173: 0 --> 1 
      Char. 185: 0 --> 1 
      Char. 256: 0 --> 1 
      Char. 322: 0 --> 1 
    Emarginachelys_cretacea : 
      Char. 29: 1 --> 0 
      Char. 108: 2 --> 1 
      Char. 110: 0 --> 1 
      Char. 124: 1 --> 0 
      Char. 248: 0 --> 2 
    Chrysemys_picta : 
      Char. 22: 1 --> 0 
      Char. 38: 0 --> 1 
      Char. 58: 0 --> 2 
      Char. 68: 0 --> 1 
      Char. 114: 0 --> 1 
      Char. 121: 0 --> 1 
      Char. 123: 0 --> 1 
      Char. 127: 1 --> 0 
      Char. 234: 1 --> 0 
      Char. 250: 0 --> 1 
      Char. 256: 0 --> 1 
      Char. 273: 0 --> 1 
      Char. 289: 0 --> 1 
    Emys_orbicularis : 
      Char. 28: 1 --> 0 
      Char. 65: 2 --> 0 
      Char. 72: 1 --> 0 
      Char. 91: 1 --> 0 
      Char. 142: 0 --> 1 
      Char. 145: 0 --> 1 
      Char. 237: 0 --> 1 
      Char. 257: 0 --> 1 
      Char. 258: 1 --> 0 
      Char. 271: 0 --> 1 
    Geoclemys_hamiltonii : 
      Char. 26: 0 --> 1 
      Char. 42: 0 --> 1 
      Char. 67: 0 --> 1 
      Char. 68: 0 --> 1 
      Char. 121: 0 --> 3 
      Char. 122: 0 --> 1 
      Char. 189: 0 --> 1 
      Char. 190: 0 --> 1 
      Char. 207: 0 --> 1 
      Char. 257: 0 --> 1 
      Char. 271: 0 --> 1 
      Char. 333: 0 --> 1 
    Testudo_hermanni : 
      Char. 42: 0 --> 1 
      Char. 66: 1 --> 0 
      Char. 101: 1 --> 0 
      Char. 114: 0 --> 1 
      Char. 122: 0 --> 1 
      Char. 184: 0 --> 1 
    Gopherus_polyphemus : 
      Char. 21: 1 --> 2 
      Char. 22: 1 --> 0 
      Char. 54: 0 --> 1 
      Char. 71: 0 --> 1 
      Char. 103: 0 --> 1 
      Char. 125: 0 --> 1 
      Char. 127: 1 --> 0 
      Char. 140: 1 --> 0 
    Chelonoidis_sp. : 
      Char. 13: 0 --> 1 
      Char. 40: 1 --> 0 
      Char. 162: 0 --> 1 
      Char. 198: 1 --> 0 
      Char. 207: 0 --> 1 
      Char. 225: 1 --> 0 
      Char. 234: 0 --> 1 
      Char. 249: 0 --> 1 
      Char. 250: 1 --> 0 
      Char. 251: 0 --> 1 
      Char. 257: 0 --> 2 
      Char. 273: 1 --> 0 
      Char. 278: 1 --> 0 
      Char. 281: 1 --> 0 
      Char. 296: 1 --> 0 
      Char. 304: 1 --> 2 
      Char. 305: 1 --> 0 
      Char. 318: 1 --> 0 
    Platysternon_megacephalum : 
      Char. 16: 0 --> 1 
      Char. 18: 2 --> 0 
      Char. 32: 0 --> 1 
      Char. 35: 1 --> 0 
      Char. 40: 1 --> 0 
      Char. 43: 0 --> 1 
      Char. 52: 0 --> 1 
      Char. 58: 0 --> 1 
      Char. 65: 2 --> 1 
      Char. 75: 1 --> 0 
      Char. 77: 1 --> 2 
      Char. 95: 1 --> 0 
      Char. 101: 1 --> 0 
      Char. 102: 0 --> 1 
      Char. 110: 0 --> 1 
      Char. 125: 0 --> 1 
      Char. 126: 0 --> 1 
      Char. 139: 0 --> 2 
      Char. 140: 1 --> 0 
      Char. 143: 0 --> 1 
      Char. 160: 1 --> 0 
      Char. 164: 0 --> 1 
      Char. 182: 0 --> 1 
      Char. 185: 0 --> 1 
      Char. 201: 1 --> 0 
      Char. 207: 0 --> 1 
      Char. 251: 0 --> 1 
      Char. 257: 0 --> 2 
      Char. 281: 1 --> 0 
      Char. 296: 1 --> 0 
      Char. 304: 1 --> 2 
      Char. 305: 1 --> 0 
    Apalone_spinifera : 
      No autapomorphies 
    Pelodiscus_sinensis : 
      Char. 123: 0 --> 1 
    Lissemys_punctata : 
      Char. 29: 1 --> 0 
      Char. 69: 1 --> 0 
      Char. 101: 1 --> 0 
      Char. 104: 1 --> 2 
      Char. 165: 1 --> 0 
      Char. 185: 1 --> 0 
    Carettochelys_insculpta : 
      No autapomorphies 
    Allaeochelys_libyca : 
      Char. 127: 1 --> 0 
    Petrochelys_kyrgyzensis : 
      No autapomorphies 
    Adocus_beatus : 
      Char. 58: 0 --> 2 
      Char. 81: 0 --> 1 
      Char. 143: 0 --> 1 
      Char. 148: 2 --> 1 
      Char. 200: 0 --> 1 
      Char. 234: 1 --> 0 
      Char. 285: 1 --> 0 
    Chelus_fimbriatus : 
      Char. 5: 1 --> 0 
      Char. 22: 1 --> 0 
      Char. 48: 0 --> 1 
      Char. 129: 1 --> 0 
      Char. 149: 1 --> 0 
      Char. 160: 1 --> 0 
      Char. 189: 0 --> 1 
      Char. 190: 0 --> 1 
      Char. 201: 1 --> 0 
      Char. 209: 1 --> 0 
      Char. 225: 1 --> 0 
      Char. 266: 0 --> 2 
      Char. 268: 0 --> 1 
      Char. 271: 0 --> 1 
      Char. 281: 0 --> 1 
      Char. 282: 0 --> 1 
    Phrynops_geoffroanus : 
      Char. 104: 0 --> 1 
      Char. 142: 0 --> 1 
      Char. 191: 1 --> 0 
      Char. 204: 0 --> 1 
      Char. 295: 1 --> 0 
    Elseya_dentata : 
      Char. 16: 0 --> 1 
      Char. 18: 2 --> 0 
      Char. 23: 0 --> 1 
      Char. 58: 0 --> 2 
      Char. 60: 0 --> 1 
      Char. 173: 1 --> 0 
      Char. 175: 0 --> 1 
      Char. 176: 1 --> 0 
      Char. 184: 0 --> 1 
      Char. 252: 1 --> 0 
      Char. 333: 0 --> 1 
      Char. 345: 0 --> 1 
    Chelodina_longicollis : 
      Char. 12: 0 --> 1 
      Char. 82: 0 --> 1 
      Char. 104: 0 --> 1 
      Char. 129: 1 --> 0 
      Char. 180: 1 --> 0 
      Char. 266: 0 --> 1 
    Araripemys_barretoi : 
      Char. 38: 0 --> 1 
      Char. 73: 0 --> 1 
      Char. 95: 1 --> 2 
      Char. 96: 0 --> 1 
      Char. 116: 1 --> 0 
      Char. 180: 1 --> 0 
      Char. 189: 0 --> 1 
      Char. 190: 0 --> 1 
      Char. 192: 3 --> 4 
      Char. 207: 1 --> 0 
      Char. 211: 0 --> 1 
      Char. 231: 0 --> 1 
      Char. 235: 0 --> 1 
      Char. 236: 0 --> 1 
      Char. 247: 0 --> 1 
      Char. 248: 0 --> 1 
      Char. 265: 0 --> 1 
      Char. 275: 0 --> 1 
      Char. 345: 0 --> 1 
    Podocnemis_unifilis : 
      Char. 18: 2 --> 0 
      Char. 30: 0 --> 1 
      Char. 42: 0 --> 1 
      Char. 55: 0 --> 1 
      Char. 96: 0 --> 1 
      Char. 116: 1 --> 0 
      Char. 117: 0 --> 2 
      Char. 154: 1 --> 0 
      Char. 159: 1 --> 0 
      Char. 271: 0 --> 1 
      Char. 330: 0 --> 1 
      Char. 344: 0 --> 1 
      Char. 345: 0 --> 1 
    Pelomedusa_subrufa : 
      Char. 22: 1 --> 0 
      Char. 38: 0 --> 1 
      Char. 124: 0 --> 2 
      Char. 125: 0 --> 1 
      Char. 142: 0 --> 1 
      Char. 144: 1 --> 0 
      Char. 152: 0 --> 1 
      Char. 155: 1 --> 0 
    Galianemys_whitei : 
      Char. 32: 0 --> 1 
      Char. 34: 1 --> 0 
      Char. 43: 0 --> 1 
      Char. 84: 0 --> 1 
      Char. 114: 0 --> 1 
      Char. 132: 0 --> 1 
      Char. 139: 0 --> 2 
      Char. 153: 1 --> 0 
    Annemys_levensis : 
      Char. 137: 0 --> 1 
      Char. 209: 0 --> 1 
      Char. 229: 1 --> 0 
    Annemys_latiens : 
      Char. 88: 1 --> 0 
      Char. 122: 0 --> 1 
    Annemys_sp._IVPP_V18106 : 
      Char. 81: 0 --> 1 
      Char. 97: 1 --> 0 
      Char. 124: 0 --> 1 
      Char. 132: 0 --> 1 
      Char. 144: 1 --> 0 
      Char. 156: 0 --> 1 
    Xinjiangchelys_wusu : 
      Char. 263: 1 --> 0 
    Xinjiangchelys_radiplicatoides : 
      Char. 91: 0 --> 1 
      Char. 95: 1 --> 2 
      Char. 110: 1 --> 0 
      Char. 186: 0 --> 1 
    Sinemys_gamera : 
      Char. 1: 0 --> 1 
    Sinemys_lens : 
      Char. 108: 2 --> 1 
    Dracochelys_bicuspis : 
      Char. 53: 0 --> 1 
      Char. 58: 0 --> 1 
      Char. 81: 0 --> 1 
      Char. 117: 0 --> 2 
      Char. 147: 1 --> 0 
      Char. 193: 0 --> 1 
      Char. 219: 0 --> 1 
      Char. 282: 0 --> 1 
    Ordosemys_sp._IVPP_V12092 : 
      Char. 38: 0 --> 1 
      Char. 80: 0 --> 1 
      Char. 100: 0 --> 2 
      Char. 117: 0 --> 2 
      Char. 135: 0 --> 1 
      Char. 260: 0 --> 1 
    Judithemys_sukhanovi : 
      Char. 34: 2 --> 1 
      Char. 150: 1 --> 0 
    Kirgizemys_hoburensis : 
      Char. 90: 2 --> 1 
      Char. 108: 2 --> 1 
      Char. 155: 1 --> 0 
      Char. 164: 1 --> 0 
      Char. 204: 0 --> 1 
      Char. 277: 0 --> 1 
    Kirgizemys_dmitrievi : 
      Char. 61: 1 --> 0 
      Char. 97: 1 --> 0 
      Char. 141: 0 --> 1 
      Char. 162: 0 --> 1 
    Meiolania_planiceps : 
      Char. 25: 1 --> 0 
      Char. 33: 0 --> 1 
      Char. 36: 0 --> 1 
      Char. 37: 0 --> 1 
      Char. 58: 01 --> 2 
      Char. 66: 0 --> 1 
      Char. 75: 0 --> 1 
      Char. 77: 1 --> 3 
      Char. 78: 0 --> 1 
      Char. 90: 1 --> 2 
      Char. 112: 0 --> 1 
      Char. 140: 1 --> 0 
      Char. 143: 1 --> 0 
      Char. 148: 0 --> 1 
      Char. 160: 1 --> 0 
      Char. 232: 0 --> 1 
      Char. 235: 0 --> 1 
      Char. 252: 0 --> 1 
      Char. 253: 0 --> 1 
      Char. 284: 0 --> 1 
      Char. 306: 0 --> 1 
    Chubutemys_copelloi : 
      Char. 3: 0 --> 1 
      Char. 27: 1 --> 0 
      Char. 29: 1 --> 0 
      Char. 62: 0 --> 1 
      Char. 96: 0 --> 1 
      Char. 283: 0 --> 1 
    Eubaena_cephalica : 
      Char. 6: 1 --> 2 
      Char. 11: 1 --> 0 
      Char. 15: 0 --> 1 
      Char. 75: 0 --> 1 
      Char. 87: 0 --> 1 
      Char. 90: 1 --> 2 
      Char. 130: 0 --> 1 
      Char. 163: 0 --> 1 
    Arundelemys_dardeni : 
      Char. 106: 0 --> 1 
      Char. 123: 1 --> 0 
      Char. 126: 0 --> 1 
    Pleurosternon_bullockii : 
      Char. 35: 0 --> 1 
      Char. 58: 1 --> 0 
      Char. 132: 1 --> 2 
      Char. 192: 0 --> 3 
      Char. 221: 1 --> 0 
      Char. 223: 0 --> 1 
      Char. 264: 0 --> 1 
    Glyptops_plicatulus : 
      No autapomorphies 
    Kallokibotion_bajazidi : 
      Char. 60: 0 --> 1 
      Char. 79: 1 --> 2 
      Char. 118: 0 --> 1 
      Char. 130: 0 --> 1 
      Char. 145: 0 --> 1 
      Char. 176: 0 --> 1 
      Char. 222: 0 --> 1 
      Char. 257: 0 --> 2 
    Eileanchelys_waldmanni : 
      Char. 204: 0 --> 1 
    Kayentachelys_aprix : 
      Char. 84: 0 --> 1 
      Char. 131: 2 --> 1 
      Char. 218: 1 --> 0 
      Char. 221: 1 --> 0 
    Australochelys_africanus : 
      Char. 130: 0 --> 1 
    Proganochelys_quenstedtii : 
      No autapomorphies 
   Node 99 : 
      No synapomorphies 
   Node 100 : 
      Char. 81: 0 --> 1 
      Char. 83: 0 --> 1 
      Char. 114: 0 --> 1 
   Node 101 : 
      Char. 2: 0 --> 1 
      Char. 13: 0 --> 1 
      Char. 121: 2 --> 0 
      Char. 124: 1 --> 0 
      Char. 148: 0 --> 1 
      Char. 239: 0 --> 1 
      Char. 253: 0 --> 1 
   Node 102 : 
      Char. 16: 1 --> 0 
      Char. 34: 0 --> 1 
      Char. 47: 0 --> 1 
      Char. 110: 0 --> 1 
      Char. 120: 1 --> 0 
      Char. 229: 0 --> 1 
      Char. 334: 0 --> 1 
   Node 103 : 
      Char. 11: 0 --> 1 
      Char. 156: 1 --> 0 
      Char. 245: 0 --> 1 
      Char. 280: 1 --> 0 
   Node 104 : 
      Char. 91: 0 --> 1 
      Char. 107: 0 --> 1 
      Char. 108: 1 --> 2 
      Char. 121: 0 --> 2 
   Node 105 : 
      Char. 21: 0 --> 1 
      Char. 65: 0 --> 2 
      Char. 79: 0 --> 1 
      Char. 111: 0 --> 1 
      Char. 120: 0 --> 1 
      Char. 146: 0 --> 1 
      Char. 308: 0 --> 1 
   Node 106 : 
      Char. 4: 1 --> 0 
      Char. 8: 0 --> 1 
      Char. 10: 0 --> 1 
      Char. 66: 1 --> 0 
      Char. 77: 0 --> 1 
      Char. 108: 0 --> 1 
      Char. 114: 1 --> 0 
      Char. 119: 0 --> 1 
      Char. 131: 0 --> 2 
      Char. 140: 2 --> 1 
   Node 107 : 
      No synapomorphies 
   Node 108 : 
      Char. 94: 0 --> 1 
      Char. 100: 0 --> 1 
      Char. 156: 0 --> 1 
   Node 109 : 
      Char. 27: 1 --> 0 
      Char. 39: 0 --> 1 
      Char. 58: 0 --> 1 
      Char. 133: 0 --> 2 
      Char. 140: 1 --> 2 
   Node 110 : 
      Char. 256: 0 --> 1 
      Char. 280: 0 --> 1 
      Char. 333: 0 --> 1 
      Char. 353: 0 --> 1 
   Node 111 : 
      Char. 90: 1 --> 2 
      Char. 97: 1 --> 0 
      Char. 123: 1 --> 0 
      Char. 129: 0 --> 1 
   Node 112 : 
      Char. 110: 1 --> 0 
   Node 113 : 
      Char. 3: 0 --> 1 
      Char. 56: 0 --> 1 
      Char. 67: 0 --> 2 
      Char. 99: 0 --> 1 
      Char. 121: 0 --> 1 
      Char. 129: 0 --> 1 
      Char. 174: 0 --> 1 
      Char. 176: 0 --> 1 
      Char. 181: 0 --> 1 
   Node 114 : 
      Char. 55: 0 --> 1 
      Char. 111: 1 --> 0 
      Char. 117: 0 --> 1 
   Node 115 : 
      Char. 1: 0 --> 1 
      Char. 143: 1 --> 0 
   Node 116 : 
      Char. 34: 1 --> 0 
      Char. 57: 0 --> 1 
      Char. 68: 0 --> 1 
      Char. 109: 0 --> 1 
      Char. 133: 0 --> 1 
      Char. 140: 1 --> 0 
      Char. 186: 0 --> 1 
   Node 117 : 
      Char. 9: 0 --> 1 
   Node 118 : 
      No synapomorphies 
   Node 119 : 
      Char. 14: 1 --> 2 
   Node 120 : 
      Char. 3: 1 --> 0 
   Node 121 : 
      Char. 97: 1 --> 0 
      Char. 153: 1 --> 0 
      Char. 162: 1 --> 0 
   Node 122 : 
      Char. 22: 1 --> 0 
      Char. 175: 0 --> 1 
   Node 123 : 
      Char. 62: 0 --> 1 
      Char. 75: 1 --> 0 
      Char. 92: 0 --> 1 
      Char. 100: 0 --> 1 
      Char. 104: 0 --> 1 
      Char. 117: 0 --> 2 
      Char. 221: 1 --> 0 
      Char. 248: 1 --> 2 
      Char. 338: 0 --> 1 
   Node 124 : 
      Char. 18: 1 --> 0 
      Char. 141: 0 --> 1 
      Char. 162: 0 --> 1 
      Char. 223: 0 --> 1 
      Char. 259: 0 --> 1 
      Char. 312: 0 --> 1 
      Char. 313: 0 --> 1 
      Char. 327: 1 --> 0 
      Char. 333: 0 --> 1 
      Char. 340: 0 --> 1 
      Char. 344: 0 --> 1 
      Char. 351: 0 --> 1 
      Char. 353: 0 --> 1 
   Node 125 : 
      Char. 39: 0 --> 1 
      Char. 67: 0 --> 1 
      Char. 95: 1 --> 0 
      Char. 106: 0 --> 1 
      Char. 116: 1 --> 0 
      Char. 124: 1 --> 0 
      Char. 133: 0 --> 2 
      Char. 140: 1 --> 2 
      Char. 150: 1 --> 0 
      Char. 195: 0 --> 1 
      Char. 211: 0 --> 1 
      Char. 222: 0 --> 1 
      Char. 235: 0 --> 1 
      Char. 239: 1 --> 0 
      Char. 240: 0 --> 1 
      Char. 251: 0 --> 1 
      Char. 260: 0 --> 1 
      Char. 331: 0 --> 2 
      Char. 336: 0 --> 1 
      Char. 341: 0 --> 1 
      Char. 349: 0 --> 1 
      Char. 355: 0 --> 1 
   Node 126 : 
      Char. 0: 1 --> 0 
      Char. 18: 2 --> 1 
      Char. 28: 1 --> 0 
      Char. 96: 1 --> 0 
      Char. 164: 0 --> 1 
      Char. 248: 0 --> 1 
      Char. 290: 1 --> 0 
      Char. 292: 1 --> 0 
      Char. 301: 1 --> 0 
   Node 127 : 
      Char. 65: 2 --> 1 
      Char. 176: 0 --> 1 
      Char. 247: 0 --> 1 
   Node 128 : 
      Char. 124: 0 --> 1 
      Char. 150: 0 --> 1 
      Char. 265: 0 --> 1 
      Char. 277: 1 --> 0 
   Node 129 : 
      Char. 13: 1 --> 0 
      Char. 69: 0 --> 1 
      Char. 96: 0 --> 1 
      Char. 123: 1 --> 0 
      Char. 164: 1 --> 0 
      Char. 207: 1 --> 0 
      Char. 282: 0 --> 1 
      Char. 290: 0 --> 1 
      Char. 292: 0 --> 1 
      Char. 294: 0 --> 1 
      Char. 301: 0 --> 1 
   Node 130 : 
      Char. 0: 0 --> 1 
      Char. 28: 0 --> 1 
      Char. 90: 1 --> 2 
      Char. 129: 0 --> 1 
      Char. 148: 1 --> 2 
      Char. 279: 0 --> 1 
      Char. 298: 0 --> 2 
   Node 131 : 
      Char. 15: 0 --> 1 
      Char. 35: 0 --> 1 
      Char. 186: 0 --> 1 
      Char. 277: 0 --> 1 
      Char. 284: 0 --> 1 
   Node 132 : 
      Char. 116: 0 --> 1 
      Char. 207: 0 --> 1 
      Char. 228: 0 --> 1 
      Char. 293: 0 --> 1 
   Node 133 : 
      Char. 15: 1 --> 0 
      Char. 67: 1 --> 0 
      Char. 94: 01 --> 2 
   Node 134 : 
      Char. 3: 1 --> 0 
      Char. 116: 0 --> 1 
      Char. 129: 1 --> 0 
      Char. 195: 1 --> 0 
      Char. 240: 1 --> 2 
   Node 135 : 
      Char. 19: 0 --> 1 
      Char. 76: 2 --> 1 
      Char. 223: 1 --> 0 
   Node 136 : 
      Char. 0: 0 --> 1 
      Char. 11: 1 --> 0 
      Char. 52: 0 --> 1 
      Char. 65: 1 --> 0 
      Char. 99: 0 --> 2 
      Char. 103: 0 --> 1 
      Char. 117: 2 --> 0 
   Node 137 : 
      Char. 11: 1 --> 0 
      Char. 16: 0 --> 1 
      Char. 53: 0 --> 1 
      Char. 94: 0 --> 2 
      Char. 97: 1 --> 0 
      Char. 99: 0 --> 2 
      Char. 111: 1 --> 0 
      Char. 150: 0 --> 1 
      Char. 331: 2 --> 3 
      Char. 332: 0 --> 1 
   Node 138 : 
      Char. 22: 1 --> 0 
      Char. 145: 0 --> 1 
   Node 139 : 
      Char. 15: 1 --> 0 
      Char. 105: 1 --> 0 
      Char. 114: 0 --> 1 
      Char. 215: 0 --> 1 
   Node 140 : 
      Char. 145: 1 --> 0 
      Char. 203: 1 --> 0 
   Node 141 : 
      Char. 233: 0 --> 1 
      Char. 312: 1 --> 0 
   Node 142 : 
      Char. 7: 0 --> 1 
      Char. 29: 1 --> 0 
      Char. 114: 1 --> 0 
   Node 143 : 
      Char. 5: 0 --> 1 
      Char. 151: 0 --> 1 
      Char. 216: 2 --> 1 
      Char. 301: 0 --> 1 
      Char. 335: 0 --> 1 
      Char. 352: 0 --> 1 
   Node 144 : 
      Char. 329: 0 --> 1 
   Node 145 : 
      Char. 16: 0 --> 1 
      Char. 44: 0 --> 1 
      Char. 49: 1 --> 0 
      Char. 94: 0 --> 2 
      Char. 223: 1 --> 0 
   Node 146 : 
      Char. 28: 0 --> 1 
      Char. 55: 0 --> 1 
      Char. 56: 0 --> 1 
      Char. 67: 1 --> 2 
      Char. 68: 0 --> 1 
      Char. 100: 0 --> 2 
      Char. 102: 0 --> 1 
   Node 147 : 
      Char. 65: 1 --> 0 
      Char. 103: 0 --> 1 
      Char. 110: 0 --> 1 
      Char. 162: 1 --> 0 
   Node 148 : 
      Char. 79: 2 --> 1 
      Char. 179: 1 --> 0 
   Node 149 : 
      Char. 114: 1 --> 0 
      Char. 141: 1 --> 0 
   Node 150 : 
      Char. 178: 1 --> 0 
   Node 151 : 
      Char. 116: 0 --> 1 
      Char. 261: 1 --> 0 
      Char. 327: 0 --> 1 
      Char. 354: 0 --> 1 
   Node 152 : 
      Char. 174: 0 --> 1 
   Node 153 : 
      No synapomorphies 
   Node 154 : 
      Char. 13: 0 --> 1 
      Char. 44: 1 --> 0 
      Char. 94: 2 --> 0 
      Char. 100: 2 --> 0 
      Char. 102: 1 --> 0 
      Char. 103: 1 --> 0 
      Char. 126: 1 --> 0 
      Char. 189: 0 --> 1 
      Char. 190: 0 --> 1 
   Node 155 : 
      No synapomorphies 
   Node 156 : 
      Char. 11: 1 --> 0 
      Char. 52: 0 --> 1 
      Char. 77: 1 --> 2 
      Char. 95: 1 --> 0 
      Char. 114: 0 --> 1 
      Char. 126: 0 --> 1 
      Char. 175: 0 --> 1 
      Char. 178: 0 --> 1 
      Char. 201: 1 --> 0 
      Char. 211: 0 --> 1 
      Char. 225: 1 --> 0 
      Char. 235: 0 --> 1 
      Char. 248: 0 --> 2 
      Char. 251: 0 --> 1 
      Char. 259: 0 --> 1 
      Char. 260: 0 --> 1 
      Char. 276: 0 --> 1 
      Char. 304: 1 --> 2 
      Char. 305: 1 --> 0 
   Node 157 : 
      Char. 196: 0 --> 1 
   Node 158 : 
      Char. 24: 0 --> 1 
      Char. 185: 0 --> 1 
      Char. 208: 0 --> 1 
      Char. 242: 0 --> 1 
      Char. 269: 0 --> 1 
      Char. 270: 0 --> 1 
   Node 159 : 
      Char. 11: 1 --> 0 
      Char. 17: 0 --> 1 
      Char. 26: 0 --> 1 
      Char. 32: 0 --> 1 
      Char. 132: 0 --> 1 
      Char. 158: 0 --> 1 
      Char. 206: 1 --> 2 
      Char. 237: 0 --> 1 
      Char. 274: 0 --> 1 
      Char. 322: 0 --> 1 
   Node 160 : 
      Char. 323: 0 --> 1 
      Char. 344: 0 --> 1 
   Node 161 : 
      Char. 21: 1 --> 2 
      Char. 22: 1 --> 0 
      Char. 54: 0 --> 1 
      Char. 67: 0 --> 1 
      Char. 117: 0 --> 2 
      Char. 207: 0 --> 1 
      Char. 272: 0 --> 1 
   Node 162 : 
      Char. 34: 0 --> 1 
      Char. 79: 2 --> 1 
      Char. 97: 1 --> 0 
      Char. 157: 0 --> 1 
      Char. 176: 1 --> 0 
      Char. 177: 0 --> 1 
      Char. 247: 1 --> 0 
      Char. 250: 0 --> 1 
   Node 163 : 
      Char. 105: 1 --> 0 
      Char. 122: 0 --> 1 
      Char. 155: 1 --> 0 
   Node 164 : 
      Char. 225: 1 --> 0 
      Char. 344: 0 --> 1 
   Node 165 : 
      Char. 97: 1 --> 0 
      Char. 258: 0 --> 1 
      Char. 288: 0 --> 1 
   Node 166 : 
      Char. 66: 0 --> 1 
      Char. 72: 1 --> 0 
      Char. 156: 0 --> 1 
      Char. 234: 1 --> 0 
      Char. 249: 1 --> 0 
      Char. 250: 0 --> 1 
      Char. 273: 0 --> 1 
   Node 167 : 
      Char. 75: 1 --> 0 
   Node 168 : 
      Char. 27: 1 --> 0 
      Char. 58: 0 --> 2 
      Char. 76: 2 --> 1 
      Char. 77: 1 --> 2 
      Char. 142: 0 --> 1 
      Char. 155: 1 --> 0 
      Char. 201: 1 --> 0 
   Node 169 : 
      No synapomorphies 
   Node 170 : 
      Char. 211: 0 --> 1 
   Node 171 : 
      Char. 13: 0 --> 1 
      Char. 26: 0 --> 1 
      Char. 30: 0 --> 1 
      Char. 40: 1 --> 0 
      Char. 42: 0 --> 1 
      Char. 50: 0 --> 1 
      Char. 51: 0 --> 1 
      Char. 60: 0 --> 1 
      Char. 80: 0 --> 1 
      Char. 105: 1 --> 0 
      Char. 149: 1 --> 0 
      Char. 187: 0 --> 1 
      Char. 205: 0 --> 1 
      Char. 220: 0 --> 1 
      Char. 235: 0 --> 1 
      Char. 236: 0 --> 1 
      Char. 245: 1 --> 3 
      Char. 247: 0 --> 1 
      Char. 248: 0 --> 3 
      Char. 251: 0 --> 1 
      Char. 285: 1 --> 2 
      Char. 330: 0 --> 1 
      Char. 350: 0 --> 1 
   Node 172 : 
      Char. 5: 0 --> 1 
      Char. 48: 0 --> 1 
      Char. 49: 1 --> 0 
      Char. 62: 0 --> 1 
      Char. 64: 0 --> 1 
      Char. 71: 0 --> 1 
      Char. 77: 1 --> 2 
      Char. 95: 1 --> 2 
      Char. 99: 0 --> 1 
      Char. 104: 0 --> 1 
      Char. 113: 0 --> 1 
      Char. 114: 0 --> 1 
      Char. 133: 0 --> 1 
      Char. 191: 0 --> 1 
      Char. 262: 0 --> 1 
      Char. 324: 0 --> 1 
      Char. 327: 1 --> 0 
      Char. 333: 0 --> 1 
      Char. 344: 0 --> 1 
   Node 173 : 
      Char. 17: 0 --> 1 
      Char. 21: 1 --> 2 
      Char. 22: 1 --> 0 
      Char. 38: 0 --> 1 
      Char. 54: 0 --> 1 
      Char. 117: 0 --> 1 
      Char. 185: 0 --> 1 
      Char. 286: 1 --> 0 
      Char. 323: 0 --> 1 
   Node 174 : 
      Char. 85: 0 --> 1 
      Char. 117: 1 --> 2 
      Char. 121: 0 --> 3 
      Char. 125: 0 --> 1 
      Char. 138: 0 --> 1 
   Node 175 : 
      Char. 164: 1 --> 0 
   Node 176 : 
      Char. 3: 1 --> 0 
      Char. 31: 0 --> 1 
      Char. 34: 1 --> 2 
      Char. 186: 1 --> 0 
      Char. 287: 0 --> 3 
      Char. 288: 0 --> 1 
   Node 177 : 
      Char. 6: 0 --> 1 
      Char. 72: 1 --> 0 
      Char. 124: 0 --> 2 
      Char. 152: 0 --> 1 
      Char. 155: 1 --> 0 
      Char. 173: 0 --> 1 
      Char. 176: 0 --> 1 
      Char. 191: 0 --> 1 
      Char. 295: 0 --> 1 
   Node 178 : 
      Char. 4: 0 --> 1 
      Char. 5: 0 --> 1 
      Char. 41: 0 --> 1 
      Char. 70: 0 --> 1 
      Char. 87: 0 --> 1 
      Char. 93: 0 --> 1 
      Char. 97: 1 --> 0 
      Char. 105: 1 --> 0 
      Char. 107: 1 --> 2 
      Char. 108: 2 --> 0 
      Char. 133: 0 --> 1 
      Char. 159: 0 --> 1 
      Char. 250: 0 --> 1 
      Char. 258: 0 --> 1 
      Char. 264: 0 --> 1 
      Char. 283: 0 --> 1 
      Char. 287: 2 --> 0 
      Char. 317: 0 --> 1 
      Char. 327: 1 --> 0 
   Node 179 : 
      Char. 208: 0 --> 1 
      Char. 210: 0 --> 1 
      Char. 346: 1 --> 0 
   Node 180 : 
      Char. 58: 0 --> 2 
      Char. 61: 1 --> 2 
      Char. 73: 0 --> 1 
      Char. 164: 1 --> 0 
   Node 181 : 
      Char. 21: 1 --> 2 
      Char. 54: 0 --> 1 
      Char. 82: 0 --> 1 
   Node 182 : 
      Char. 38: 0 --> 1 
      Char. 126: 0 --> 1 
      Char. 204: 0 --> 1 
      Char. 232: 0 --> 1 
      Char. 263: 0 --> 1 
      Char. 276: 0 --> 1 
   Node 183 : 
      Char. 6: 0 --> 1 
      Char. 146: 1 --> 0 
   Node 184 : 
      Char. 1: 0 --> 1 
   Node 185 : 
      Char. 75: 0 --> 1 
      Char. 76: 2 --> 1 
   Node 186 : 
      Char. 6: 0 --> 1 
      Char. 34: 1 --> 2 
      Char. 77: 1 --> 2 
      Char. 97: 1 --> 0 
      Char. 135: 0 --> 1 
   Node 187 : 
      Char. 211: 0 --> 1 
      Char. 231: 0 --> 1 
      Char. 247: 0 --> 1 
   Node 188 : 
      Char. 13: 0 --> 1 
      Char. 65: 1 --> 2 
   Node 189 : 
      Char. 34: 0 --> 2 
      Char. 135: 0 --> 1 
      Char. 142: 0 --> 1 
      Char. 148: 2 --> 1 
   Node 190 : 
      Char. 117: 0 --> 2 
      Char. 132: 0 --> 1 
      Char. 138: 0 --> 1 
   Node 191 : 
      Char. 6: 0 --> 1 
      Char. 43: 0 --> 1 
      Char. 146: 1 --> 2 
   Node 192 : 
      Char. 2: 0 --> 1 
      Char. 76: 2 --> 1 
      Char. 95: 1 --> 2 
      Char. 108: 2 --> 1 
      Char. 133: 0 --> 1 
   Node 193 : 
      Char. 6: 0 --> 1 
      Char. 11: 0 --> 1 
      Char. 28: 0 --> 1 
      Char. 47: 0 --> 1 
      Char. 110: 0 --> 1 
      Char. 173: 0 --> 1 
 
Tree 6 : 
    Thalssemys_bruntrutana : 
      Char. 206: 1 --> 2 
      Char. 219: 0 --> 1 
      Char. 236: 0 --> 1 
      Char. 248: 0 --> 1 
      Char. 252: 0 --> 1 
      Char. 307: 1 --> 0 
      Char. 312: 0 --> 1 
      Char. 331: 0 --> 1 
      Char. 341: 0 --> 1 
      Char. 342: 0 --> 2 
      Char. 344: 0 --> 1 
      Char. 349: 0 --> 1 
      Char. 350: 0 --> 1 
      Char. 355: 0 --> 1 
    NKMB_Wat18_211 : 
      No autapomorphies 
    Jurassichelon_oleronensis : 
      Char. 75: 0 --> 1 
      Char. 81: 1 --> 0 
      Char. 95: 0 --> 1 
      Char. 111: 1 --> 0 
      Char. 148: 2 --> 1 
    Portlandemys_mcdowelli : 
      Char. 182: 1 --> 0 
    Plesiochelys_planiceps : 
      Char. 34: 1 --> 2 
    Plesiochelys_etalloni : 
      Char. 105: 1 --> 0 
      Char. 144: 1 --> 0 
    Plesiochelys_bigleri : 
      Char. 143: 1 --> 0 
      Char. 148: 2 --> 1 
    Solnhofia_parsonsi : 
      Char. 17: 0 --> 1 
      Char. 60: 0 --> 1 
      Char. 62: 0 --> 1 
      Char. 90: 1 --> 2 
      Char. 96: 0 --> 1 
      Char. 97: 1 --> 0 
      Char. 101: 1 --> 0 
      Char. 108: 2 --> 1 
      Char. 110: 1 --> 0 
      Char. 117: 0 --> 2 
      Char. 120: 0 --> 1 
      Char. 127: 1 --> 0 
      Char. 175: 0 --> 1 
      Char. 211: 0 --> 1 
    Sandownia_harrisi : 
      Char. 16: 1 --> 0 
      Char. 148: 2 --> 1 
    Brachyopsemys_tingitana : 
      Char. 48: 0 --> 1 
      Char. 71: 0 --> 1 
      Char. 116: 0 --> 1 
      Char. 162: 0 --> 1 
      Char. 164: 1 --> 0 
    Leyvachelys_cipadi : 
      Char. 2: 1 --> 0 
      Char. 27: 1 --> 0 
      Char. 49: 0 --> 1 
      Char. 62: 0 --> 1 
      Char. 142: 0 --> 1 
    Angolachelys_mbaxi : 
      Char. 28: 0 --> 1 
      Char. 47: 1 --> 0 
      Char. 48: 0 --> 1 
      Char. 94: 0 --> 2 
      Char. 105: 1 --> 0 
      Char. 110: 1 --> 0 
      Char. 133: 1 --> 2 
    Rhinochelys_pulchriceps : 
      No autapomorphies 
    Santanachelys_gaffneyi : 
      Char. 75: 0 --> 1 
      Char. 106: 1 --> 0 
      Char. 149: 1 --> 0 
      Char. 190: 1 --> 0 
      Char. 228: 1 --> 0 
      Char. 229: 1 --> 0 
      Char. 236: 1 --> 0 
      Char. 337: 1 --> 0 
      Char. 340: 1 --> 0 
    Bouliachelys_suteri : 
      Char. 8: 1 --> 0 
      Char. 11: 1 --> 0 
      Char. 76: 2 --> 0 
      Char. 83: 0 --> 1 
      Char. 96: 0 --> 1 
      Char. 123: 0 --> 1 
      Char. 134: 0 --> 1 
    Notochelone_costata : 
      Char. 67: 1 --> 0 
      Char. 69: 0 --> 1 
      Char. 81: 1 --> 0 
      Char. 114: 0 --> 1 
      Char. 126: 0 --> 1 
      Char. 133: 2 --> 0 
    Ocepechelon_bouyai : 
      Char. 13: 0 --> 1 
      Char. 38: 0 --> 1 
      Char. 48: 0 --> 1 
      Char. 58: 1 --> 0 
      Char. 92: 1 --> 0 
      Char. 111: 1 --> 0 
      Char. 143: 2 --> 1 
    Desmatochelys_lowii : 
      Char. 96: 0 --> 1 
      Char. 199: 0 --> 1 
    Desmatochelys_padillai : 
      Char. 18: 0 --> 1 
      Char. 100: 1 --> 2 
      Char. 153: 1 --> 0 
    Rhinochelys_nammourensis : 
      Char. 16: 1 --> 0 
    Chelosphargis_advena : 
      Char. 143: 2 --> 1 
    Calcarichelys_gemma : 
      Char. 0: 0 --> 1 
      Char. 105: 1 --> 0 
      Char. 246: 0 --> 1 
    Protostega_gigas : 
      Char. 186: 1 --> 0 
    Archelon_ischyros : 
      Char. 44: 0 --> 1 
      Char. 318: 0 --> 1 
    Dermochelys_coriacea : 
      Char. 25: 1 --> 0 
      Char. 42: 0 --> 1 
      Char. 67: 1 --> 0 
      Char. 95: 0 --> 1 
      Char. 202: 0 --> 1 
      Char. 205: 0 --> 1 
      Char. 240: 1 --> 0 
      Char. 352: 0 --> 1 
    Eosphargis_breineri : 
      Char. 91: 1 --> 0 
      Char. 102: 0 --> 1 
      Char. 137: 0 --> 1 
      Char. 190: 0 --> 1 
    Lepidochelys_olivacea : 
      Char. 101: 1 --> 0 
      Char. 133: 2 --> 1 
      Char. 174: 0 --> 1 
    Caretta_caretta : 
      Char. 60: 0 --> 1 
      Char. 64: 0 --> 1 
      Char. 99: 0 --> 1 
      Char. 162: 0 --> 1 
      Char. 222: 1 --> 0 
    Chelonia_mydas : 
      Char. 99: 0 --> 2 
      Char. 101: 1 --> 0 
      Char. 102: 1 --> 0 
      Char. 103: 1 --> 0 
      Char. 116: 0 --> 1 
      Char. 121: 0 --> 1 
      Char. 125: 0 --> 1 
      Char. 127: 0 --> 1 
      Char. 133: 2 --> 0 
      Char. 140: 2 --> 0 
      Char. 190: 0 --> 1 
    Eretmochelys_imbricata : 
      Char. 117: 0 --> 1 
      Char. 121: 0 --> 1 
      Char. 133: 2 --> 0 
      Char. 176: 1 --> 0 
      Char. 225: 1 --> 0 
    Lepidochelys_kempii : 
      Char. 29: 0 --> 1 
      Char. 52: 0 --> 1 
      Char. 103: 1 --> 0 
      Char. 178: 1 --> 0 
    Natator_depressus : 
      Char. 75: 1 --> 0 
      Char. 143: 1 --> 2 
      Char. 176: 1 --> 0 
      Char. 183: 0 --> 1 
      Char. 225: 1 --> 0 
      Char. 354: 0 --> 1 
    Puppigerus_camperi : 
      Char. 91: 1 --> 0 
      Char. 101: 1 --> 0 
      Char. 145: 1 --> 0 
      Char. 150: 0 --> 1 
      Char. 174: 0 --> 1 
      Char. 211: 1 --> 0 
      Char. 222: 1 --> 0 
      Char. 259: 1 --> 0 
    Argillochelys_cuneiceps : 
      Char. 58: 0 --> 1 
      Char. 150: 0 --> 1 
      Char. 155: 1 --> 0 
    Allopleuron_hoffmanni : 
      Char. 25: 1 --> 0 
      Char. 42: 0 --> 1 
      Char. 76: 2 --> 1 
      Char. 79: 2 --> 1 
      Char. 80: 0 --> 1 
      Char. 84: 0 --> 1 
      Char. 132: 0 --> 1 
      Char. 164: 1 --> 0 
      Char. 176: 1 --> 0 
      Char. 186: 1 --> 0 
      Char. 190: 0 --> 1 
      Char. 195: 1 --> 0 
      Char. 225: 1 --> 0 
      Char. 318: 0 --> 1 
    Nichollsemys_baieri : 
      Char. 18: 0 --> 1 
      Char. 34: 0 --> 1 
      Char. 62: 0 --> 1 
      Char. 89: 1 --> 0 
      Char. 104: 0 --> 1 
      Char. 124: 0 --> 1 
      Char. 127: 0 --> 1 
      Char. 151: 0 --> 1 
    Eochelone_brabantica : 
      Char. 55: 1 --> 0 
      Char. 56: 1 --> 0 
      Char. 57: 1 --> 0 
      Char. 65: 0 --> 1 
      Char. 67: 2 --> 1 
      Char. 133: 2 --> 0 
      Char. 139: 2 --> 1 
      Char. 175: 1 --> 0 
    Corsochelys_halinches : 
      Char. 13: 0 --> 1 
      Char. 118: 0 --> 1 
      Char. 128: 0 --> 1 
      Char. 139: 02 --> 1 
      Char. 156: 0 --> 1 
      Char. 284: 1 --> 0 
      Char. 331: 2 --> 1 
    Procolpochelys_charlestonensis : 
      Char. 29: 1 --> 0 
      Char. 99: 0 --> 1 
      Char. 101: 1 --> 0 
      Char. 198: 0 --> 1 
      Char. 203: 1 --> 0 
      Char. 212: 1 --> 0 
      Char. 221: 1 --> 0 
    Peritresius_martini : 
      Char. 229: 1 --> 0 
      Char. 278: 0 --> 1 
      Char. 296: 0 --> 1 
      Char. 318: 0 --> 1 
    Ctenochelys : 
      Char. 5: 0 --> 1 
      Char. 16: 1 --> 0 
      Char. 58: 0 --> 1 
      Char. 65: 0 --> 1 
      Char. 66: 0 --> 1 
      Char. 67: 2 --> 1 
      Char. 105: 0 --> 1 
      Char. 139: 2 --> 1 
      Char. 162: 0 --> 1 
      Char. 163: 0 --> 1 
    Cabindachelys_landanensis : 
      Char. 21: 1 --> 2 
    Oligochelone_rupelensis : 
      No autapomorphies 
    Erquelinnesia_gosseleti : 
      Char. 13: 0 --> 1 
      Char. 48: 0 --> 1 
      Char. 213: 1 --> 0 
      Char. 229: 1 --> 0 
      Char. 318: 0 --> 1 
      Char. 333: 1 --> 0 
    Toxochelys_latiremis : 
      Char. 13: 0 --> 1 
      Char. 65: 1 --> 0 
      Char. 136: 0 --> 1 
      Char. 145: 0 --> 1 
      Char. 173: 0 --> 1 
      Char. 183: 0 --> 1 
      Char. 199: 0 --> 1 
      Char. 274: 0 --> 1 
      Char. 276: 0 --> 1 
      Char. 277: 0 --> 1 
      Char. 305: 1 --> 0 
    Chelydra_serpentina : 
      Char. 8: 1 --> 0 
      Char. 24: 0 --> 1 
      Char. 28: 1 --> 0 
      Char. 142: 0 --> 1 
      Char. 197: 1 --> 2 
      Char. 221: 0 --> 2 
    Macrochelys_temminckii : 
      Char. 65: 1 --> 0 
      Char. 84: 0 --> 1 
      Char. 117: 0 --> 1 
      Char. 124: 1 --> 0 
      Char. 140: 1 --> 0 
      Char. 143: 0 --> 1 
      Char. 150: 1 --> 0 
      Char. 226: 1 --> 0 
      Char. 303: 1 --> 2 
    Sternotherus_odoratus : 
      Char. 97: 1 --> 0 
      Char. 99: 0 --> 1 
      Char. 116: 1 --> 0 
      Char. 117: 2 --> 0 
      Char. 129: 1 --> 0 
      Char. 138: 0 --> 1 
      Char. 176: 1 --> 0 
      Char. 210: 0 --> 1 
    Staurotypus_salvinii : 
      Char. 38: 0 --> 1 
      Char. 49: 1 --> 0 
      Char. 106: 0 --> 1 
      Char. 140: 1 --> 0 
    Kinosternon_subrubrum : 
      Char. 52: 0 --> 1 
      Char. 111: 1 --> 0 
      Char. 115: 0 --> 1 
      Char. 126: 0 --> 1 
      Char. 142: 0 --> 1 
      Char. 160: 1 --> 0 
      Char. 182: 0 --> 1 
      Char. 207: 1 --> 0 
      Char. 325: 0 --> 1 
    Dermatemys_mawii : 
      Char. 64: 0 --> 1 
      Char. 105: 1 --> 0 
      Char. 116: 1 --> 0 
      Char. 140: 1 --> 0 
      Char. 209: 0 --> 1 
      Char. 258: 0 --> 1 
      Char. 269: 0 --> 1 
      Char. 286: 1 --> 0 
    Baptemys_wyomingensis : 
      Char. 120: 0 --> 1 
      Char. 121: 0 --> 2 
      Char. 143: 0 --> 1 
      Char. 150: 1 --> 0 
      Char. 173: 0 --> 1 
      Char. 185: 0 --> 1 
      Char. 256: 0 --> 1 
      Char. 322: 0 --> 1 
    Emarginachelys_cretacea : 
      Char. 29: 1 --> 0 
      Char. 108: 2 --> 1 
      Char. 110: 0 --> 1 
      Char. 124: 1 --> 0 
      Char. 248: 0 --> 2 
    Chrysemys_picta : 
      Char. 22: 1 --> 0 
      Char. 38: 0 --> 1 
      Char. 58: 0 --> 2 
      Char. 68: 0 --> 1 
      Char. 114: 0 --> 1 
      Char. 121: 0 --> 1 
      Char. 123: 0 --> 1 
      Char. 127: 1 --> 0 
      Char. 234: 1 --> 0 
      Char. 250: 0 --> 1 
      Char. 256: 0 --> 1 
      Char. 273: 0 --> 1 
      Char. 289: 0 --> 1 
    Emys_orbicularis : 
      Char. 28: 1 --> 0 
      Char. 65: 2 --> 0 
      Char. 72: 1 --> 0 
      Char. 91: 1 --> 0 
      Char. 142: 0 --> 1 
      Char. 145: 0 --> 1 
      Char. 237: 0 --> 1 
      Char. 257: 0 --> 1 
      Char. 258: 1 --> 0 
      Char. 271: 0 --> 1 
    Geoclemys_hamiltonii : 
      Char. 26: 0 --> 1 
      Char. 42: 0 --> 1 
      Char. 67: 0 --> 1 
      Char. 68: 0 --> 1 
      Char. 121: 0 --> 3 
      Char. 122: 0 --> 1 
      Char. 189: 0 --> 1 
      Char. 190: 0 --> 1 
      Char. 207: 0 --> 1 
      Char. 257: 0 --> 1 
      Char. 271: 0 --> 1 
      Char. 333: 0 --> 1 
    Testudo_hermanni : 
      Char. 42: 0 --> 1 
      Char. 66: 1 --> 0 
      Char. 101: 1 --> 0 
      Char. 114: 0 --> 1 
      Char. 122: 0 --> 1 
      Char. 184: 0 --> 1 
    Gopherus_polyphemus : 
      Char. 21: 1 --> 2 
      Char. 22: 1 --> 0 
      Char. 54: 0 --> 1 
      Char. 71: 0 --> 1 
      Char. 103: 0 --> 1 
      Char. 125: 0 --> 1 
      Char. 127: 1 --> 0 
      Char. 140: 1 --> 0 
    Chelonoidis_sp. : 
      Char. 13: 0 --> 1 
      Char. 40: 1 --> 0 
      Char. 162: 0 --> 1 
      Char. 198: 1 --> 0 
      Char. 207: 0 --> 1 
      Char. 225: 1 --> 0 
      Char. 234: 0 --> 1 
      Char. 249: 0 --> 1 
      Char. 250: 1 --> 0 
      Char. 251: 0 --> 1 
      Char. 257: 0 --> 2 
      Char. 273: 1 --> 0 
      Char. 278: 1 --> 0 
      Char. 281: 1 --> 0 
      Char. 296: 1 --> 0 
      Char. 304: 1 --> 2 
      Char. 305: 1 --> 0 
      Char. 318: 1 --> 0 
    Platysternon_megacephalum : 
      Char. 16: 0 --> 1 
      Char. 18: 2 --> 0 
      Char. 32: 0 --> 1 
      Char. 35: 1 --> 0 
      Char. 40: 1 --> 0 
      Char. 43: 0 --> 1 
      Char. 52: 0 --> 1 
      Char. 58: 0 --> 1 
      Char. 65: 2 --> 1 
      Char. 75: 1 --> 0 
      Char. 77: 1 --> 2 
      Char. 95: 1 --> 0 
      Char. 101: 1 --> 0 
      Char. 102: 0 --> 1 
      Char. 110: 0 --> 1 
      Char. 125: 0 --> 1 
      Char. 126: 0 --> 1 
      Char. 139: 0 --> 2 
      Char. 140: 1 --> 0 
      Char. 143: 0 --> 1 
      Char. 160: 1 --> 0 
      Char. 164: 0 --> 1 
      Char. 182: 0 --> 1 
      Char. 185: 0 --> 1 
      Char. 201: 1 --> 0 
      Char. 207: 0 --> 1 
      Char. 251: 0 --> 1 
      Char. 257: 0 --> 2 
      Char. 281: 1 --> 0 
      Char. 296: 1 --> 0 
      Char. 304: 1 --> 2 
      Char. 305: 1 --> 0 
    Apalone_spinifera : 
      Char. 58: 0 --> 1 
      Char. 96: 1 --> 0 
      Char. 346: 1 --> 0 
    Pelodiscus_sinensis : 
      Char. 123: 0 --> 1 
    Lissemys_punctata : 
      Char. 29: 1 --> 0 
      Char. 69: 1 --> 0 
      Char. 101: 1 --> 0 
      Char. 104: 1 --> 2 
      Char. 165: 1 --> 0 
      Char. 185: 1 --> 0 
    Carettochelys_insculpta : 
      No autapomorphies 
    Allaeochelys_libyca : 
      Char. 127: 1 --> 0 
    Petrochelys_kyrgyzensis : 
      No autapomorphies 
    Adocus_beatus : 
      Char. 58: 0 --> 2 
      Char. 81: 0 --> 1 
      Char. 143: 0 --> 1 
      Char. 148: 2 --> 1 
      Char. 200: 0 --> 1 
      Char. 234: 1 --> 0 
      Char. 285: 1 --> 0 
    Chelus_fimbriatus : 
      Char. 5: 1 --> 0 
      Char. 22: 1 --> 0 
      Char. 48: 0 --> 1 
      Char. 129: 1 --> 0 
      Char. 149: 1 --> 0 
      Char. 160: 1 --> 0 
      Char. 189: 0 --> 1 
      Char. 190: 0 --> 1 
      Char. 201: 1 --> 0 
      Char. 209: 1 --> 0 
      Char. 225: 1 --> 0 
      Char. 266: 0 --> 2 
      Char. 268: 0 --> 1 
      Char. 271: 0 --> 1 
      Char. 281: 0 --> 1 
      Char. 282: 0 --> 1 
    Phrynops_geoffroanus : 
      Char. 104: 0 --> 1 
      Char. 142: 0 --> 1 
      Char. 191: 1 --> 0 
      Char. 204: 0 --> 1 
      Char. 295: 1 --> 0 
    Elseya_dentata : 
      Char. 16: 0 --> 1 
      Char. 18: 2 --> 0 
      Char. 23: 0 --> 1 
      Char. 58: 0 --> 2 
      Char. 60: 0 --> 1 
      Char. 173: 1 --> 0 
      Char. 175: 0 --> 1 
      Char. 176: 1 --> 0 
      Char. 184: 0 --> 1 
      Char. 252: 1 --> 0 
      Char. 333: 0 --> 1 
      Char. 345: 0 --> 1 
    Chelodina_longicollis : 
      Char. 12: 0 --> 1 
      Char. 82: 0 --> 1 
      Char. 104: 0 --> 1 
      Char. 129: 1 --> 0 
      Char. 180: 1 --> 0 
      Char. 266: 0 --> 1 
    Araripemys_barretoi : 
      Char. 38: 0 --> 1 
      Char. 73: 0 --> 1 
      Char. 95: 1 --> 2 
      Char. 96: 0 --> 1 
      Char. 116: 1 --> 0 
      Char. 180: 1 --> 0 
      Char. 189: 0 --> 1 
      Char. 190: 0 --> 1 
      Char. 192: 3 --> 4 
      Char. 207: 1 --> 0 
      Char. 211: 0 --> 1 
      Char. 231: 0 --> 1 
      Char. 235: 0 --> 1 
      Char. 236: 0 --> 1 
      Char. 247: 0 --> 1 
      Char. 248: 0 --> 1 
      Char. 265: 0 --> 1 
      Char. 275: 0 --> 1 
      Char. 345: 0 --> 1 
    Podocnemis_unifilis : 
      Char. 18: 2 --> 0 
      Char. 30: 0 --> 1 
      Char. 42: 0 --> 1 
      Char. 55: 0 --> 1 
      Char. 96: 0 --> 1 
      Char. 116: 1 --> 0 
      Char. 117: 0 --> 2 
      Char. 154: 1 --> 0 
      Char. 159: 1 --> 0 
      Char. 271: 0 --> 1 
      Char. 330: 0 --> 1 
      Char. 344: 0 --> 1 
      Char. 345: 0 --> 1 
    Pelomedusa_subrufa : 
      Char. 22: 1 --> 0 
      Char. 38: 0 --> 1 
      Char. 124: 0 --> 2 
      Char. 125: 0 --> 1 
      Char. 142: 0 --> 1 
      Char. 144: 1 --> 0 
      Char. 152: 0 --> 1 
      Char. 155: 1 --> 0 
    Galianemys_whitei : 
      Char. 32: 0 --> 1 
      Char. 34: 1 --> 0 
      Char. 43: 0 --> 1 
      Char. 84: 0 --> 1 
      Char. 114: 0 --> 1 
      Char. 132: 0 --> 1 
      Char. 139: 0 --> 2 
      Char. 153: 1 --> 0 
    Annemys_levensis : 
      Char. 137: 0 --> 1 
      Char. 209: 0 --> 1 
      Char. 229: 1 --> 0 
    Annemys_latiens : 
      Char. 88: 1 --> 0 
      Char. 122: 0 --> 1 
    Annemys_sp._IVPP_V18106 : 
      Char. 81: 0 --> 1 
      Char. 97: 1 --> 0 
      Char. 124: 0 --> 1 
      Char. 132: 0 --> 1 
      Char. 144: 1 --> 0 
      Char. 156: 0 --> 1 
    Xinjiangchelys_wusu : 
      Char. 263: 1 --> 0 
    Xinjiangchelys_radiplicatoides : 
      Char. 91: 0 --> 1 
      Char. 95: 1 --> 2 
      Char. 110: 1 --> 0 
      Char. 186: 0 --> 1 
    Sinemys_gamera : 
      Char. 1: 0 --> 1 
    Sinemys_lens : 
      Char. 108: 2 --> 1 
    Dracochelys_bicuspis : 
      Char. 53: 0 --> 1 
      Char. 58: 0 --> 1 
      Char. 81: 0 --> 1 
      Char. 117: 0 --> 2 
      Char. 147: 1 --> 0 
      Char. 193: 0 --> 1 
      Char. 219: 0 --> 1 
      Char. 282: 0 --> 1 
    Ordosemys_sp._IVPP_V12092 : 
      Char. 38: 0 --> 1 
      Char. 80: 0 --> 1 
      Char. 100: 0 --> 2 
      Char. 117: 0 --> 2 
      Char. 135: 0 --> 1 
      Char. 260: 0 --> 1 
    Judithemys_sukhanovi : 
      Char. 34: 2 --> 1 
      Char. 150: 1 --> 0 
    Kirgizemys_hoburensis : 
      Char. 90: 2 --> 1 
      Char. 108: 2 --> 1 
      Char. 155: 1 --> 0 
      Char. 164: 1 --> 0 
      Char. 204: 0 --> 1 
      Char. 277: 0 --> 1 
    Kirgizemys_dmitrievi : 
      Char. 61: 1 --> 0 
      Char. 97: 1 --> 0 
      Char. 141: 0 --> 1 
      Char. 162: 0 --> 1 
    Meiolania_planiceps : 
      Char. 25: 1 --> 0 
      Char. 33: 0 --> 1 
      Char. 36: 0 --> 1 
      Char. 37: 0 --> 1 
      Char. 58: 01 --> 2 
      Char. 66: 0 --> 1 
      Char. 75: 0 --> 1 
      Char. 77: 1 --> 3 
      Char. 78: 0 --> 1 
      Char. 90: 1 --> 2 
      Char. 112: 0 --> 1 
      Char. 140: 1 --> 0 
      Char. 143: 1 --> 0 
      Char. 148: 0 --> 1 
      Char. 160: 1 --> 0 
      Char. 232: 0 --> 1 
      Char. 235: 0 --> 1 
      Char. 252: 0 --> 1 
      Char. 253: 0 --> 1 
      Char. 284: 0 --> 1 
      Char. 306: 0 --> 1 
    Chubutemys_copelloi : 
      Char. 3: 0 --> 1 
      Char. 27: 1 --> 0 
      Char. 29: 1 --> 0 
      Char. 62: 0 --> 1 
      Char. 96: 0 --> 1 
      Char. 283: 0 --> 1 
    Eubaena_cephalica : 
      Char. 6: 1 --> 2 
      Char. 11: 1 --> 0 
      Char. 15: 0 --> 1 
      Char. 75: 0 --> 1 
      Char. 87: 0 --> 1 
      Char. 90: 1 --> 2 
      Char. 130: 0 --> 1 
      Char. 163: 0 --> 1 
    Arundelemys_dardeni : 
      Char. 106: 0 --> 1 
      Char. 123: 1 --> 0 
      Char. 126: 0 --> 1 
    Pleurosternon_bullockii : 
      Char. 35: 0 --> 1 
      Char. 58: 1 --> 0 
      Char. 132: 1 --> 2 
      Char. 192: 0 --> 3 
      Char. 221: 1 --> 0 
      Char. 223: 0 --> 1 
      Char. 264: 0 --> 1 
    Glyptops_plicatulus : 
      No autapomorphies 
    Kallokibotion_bajazidi : 
      Char. 60: 0 --> 1 
      Char. 79: 1 --> 2 
      Char. 118: 0 --> 1 
      Char. 130: 0 --> 1 
      Char. 145: 0 --> 1 
      Char. 176: 0 --> 1 
      Char. 222: 0 --> 1 
      Char. 257: 0 --> 2 
    Eileanchelys_waldmanni : 
      Char. 204: 0 --> 1 
    Kayentachelys_aprix : 
      Char. 84: 0 --> 1 
      Char. 131: 2 --> 1 
      Char. 218: 1 --> 0 
      Char. 221: 1 --> 0 
    Australochelys_africanus : 
      Char. 130: 0 --> 1 
    Proganochelys_quenstedtii : 
      No autapomorphies 
   Node 99 : 
      No synapomorphies 
   Node 100 : 
      Char. 81: 0 --> 1 
      Char. 83: 0 --> 1 
      Char. 114: 0 --> 1 
   Node 101 : 
      Char. 2: 0 --> 1 
      Char. 13: 0 --> 1 
      Char. 121: 2 --> 0 
      Char. 124: 1 --> 0 
      Char. 148: 0 --> 1 
      Char. 239: 0 --> 1 
      Char. 253: 0 --> 1 
   Node 102 : 
      Char. 16: 1 --> 0 
      Char. 34: 0 --> 1 
      Char. 47: 0 --> 1 
      Char. 110: 0 --> 1 
      Char. 120: 1 --> 0 
      Char. 229: 0 --> 1 
      Char. 334: 0 --> 1 
   Node 103 : 
      Char. 11: 0 --> 1 
      Char. 156: 1 --> 0 
      Char. 245: 0 --> 1 
      Char. 280: 1 --> 0 
   Node 104 : 
      Char. 91: 0 --> 1 
      Char. 107: 0 --> 1 
      Char. 108: 1 --> 2 
      Char. 121: 0 --> 2 
   Node 105 : 
      Char. 21: 0 --> 1 
      Char. 65: 0 --> 2 
      Char. 79: 0 --> 1 
      Char. 111: 0 --> 1 
      Char. 120: 0 --> 1 
      Char. 146: 0 --> 1 
      Char. 308: 0 --> 1 
   Node 106 : 
      Char. 4: 1 --> 0 
      Char. 8: 0 --> 1 
      Char. 10: 0 --> 1 
      Char. 66: 1 --> 0 
      Char. 77: 0 --> 1 
      Char. 108: 0 --> 1 
      Char. 114: 1 --> 0 
      Char. 119: 0 --> 1 
      Char. 131: 0 --> 2 
      Char. 140: 2 --> 1 
   Node 107 : 
      No synapomorphies 
   Node 108 : 
      Char. 94: 0 --> 1 
      Char. 100: 0 --> 1 
      Char. 156: 0 --> 1 
   Node 109 : 
      Char. 27: 1 --> 0 
      Char. 39: 0 --> 1 
      Char. 58: 0 --> 1 
      Char. 133: 0 --> 2 
   Node 110 : 
      Char. 256: 0 --> 1 
      Char. 280: 0 --> 1 
      Char. 333: 0 --> 1 
      Char. 353: 0 --> 1 
   Node 111 : 
      Char. 90: 1 --> 2 
      Char. 97: 1 --> 0 
      Char. 123: 1 --> 0 
      Char. 129: 0 --> 1 
   Node 112 : 
      Char. 110: 1 --> 0 
   Node 113 : 
      Char. 3: 0 --> 1 
      Char. 49: 1 --> 0 
      Char. 56: 0 --> 1 
      Char. 67: 0 --> 2 
      Char. 99: 0 --> 1 
      Char. 121: 0 --> 1 
      Char. 129: 0 --> 1 
      Char. 174: 0 --> 1 
      Char. 176: 0 --> 1 
      Char. 181: 0 --> 1 
   Node 114 : 
      Char. 55: 0 --> 1 
      Char. 111: 1 --> 0 
   Node 115 : 
      Char. 21: 1 --> 2 
      Char. 77: 1 --> 2 
   Node 116 : 
      Char. 34: 1 --> 0 
      Char. 57: 0 --> 1 
      Char. 68: 0 --> 1 
      Char. 81: 1 --> 0 
      Char. 109: 0 --> 1 
      Char. 114: 1 --> 0 
      Char. 133: 0 --> 1 
      Char. 186: 0 --> 1 
   Node 117 : 
      Char. 9: 0 --> 1 
   Node 118 : 
      No synapomorphies 
   Node 119 : 
      Char. 14: 1 --> 2 
   Node 120 : 
      Char. 3: 1 --> 0 
   Node 121 : 
      Char. 97: 1 --> 0 
      Char. 153: 1 --> 0 
      Char. 162: 1 --> 0 
   Node 122 : 
      Char. 22: 1 --> 0 
      Char. 175: 0 --> 1 
   Node 123 : 
      Char. 62: 0 --> 1 
      Char. 75: 1 --> 0 
      Char. 92: 0 --> 1 
      Char. 100: 0 --> 1 
      Char. 104: 0 --> 1 
      Char. 117: 0 --> 2 
      Char. 221: 1 --> 0 
      Char. 248: 1 --> 2 
      Char. 338: 0 --> 1 
   Node 124 : 
      Char. 18: 1 --> 0 
      Char. 141: 0 --> 1 
      Char. 162: 0 --> 1 
      Char. 223: 0 --> 1 
      Char. 259: 0 --> 1 
      Char. 312: 0 --> 1 
      Char. 313: 0 --> 1 
      Char. 327: 1 --> 0 
      Char. 333: 0 --> 1 
      Char. 340: 0 --> 1 
      Char. 344: 0 --> 1 
      Char. 351: 0 --> 1 
      Char. 353: 0 --> 1 
   Node 125 : 
      Char. 39: 0 --> 1 
      Char. 67: 0 --> 1 
      Char. 95: 1 --> 0 
      Char. 106: 0 --> 1 
      Char. 116: 1 --> 0 
      Char. 124: 1 --> 0 
      Char. 133: 0 --> 2 
      Char. 140: 1 --> 2 
      Char. 150: 1 --> 0 
      Char. 195: 0 --> 1 
      Char. 211: 0 --> 1 
      Char. 222: 0 --> 1 
      Char. 235: 0 --> 1 
      Char. 239: 1 --> 0 
      Char. 240: 0 --> 1 
      Char. 251: 0 --> 1 
      Char. 260: 0 --> 1 
      Char. 331: 0 --> 2 
      Char. 336: 0 --> 1 
      Char. 341: 0 --> 1 
      Char. 349: 0 --> 1 
      Char. 355: 0 --> 1 
   Node 126 : 
      Char. 0: 1 --> 0 
      Char. 18: 2 --> 1 
      Char. 28: 1 --> 0 
      Char. 96: 1 --> 0 
      Char. 164: 0 --> 1 
      Char. 248: 0 --> 1 
      Char. 290: 1 --> 0 
      Char. 292: 1 --> 0 
      Char. 301: 1 --> 0 
   Node 127 : 
      Char. 65: 2 --> 1 
      Char. 176: 0 --> 1 
      Char. 247: 0 --> 1 
   Node 128 : 
      Char. 124: 0 --> 1 
      Char. 150: 0 --> 1 
      Char. 265: 0 --> 1 
      Char. 277: 1 --> 0 
   Node 129 : 
      Char. 13: 1 --> 0 
      Char. 69: 0 --> 1 
      Char. 96: 0 --> 1 
      Char. 123: 1 --> 0 
      Char. 164: 1 --> 0 
      Char. 207: 1 --> 0 
      Char. 282: 0 --> 1 
      Char. 290: 0 --> 1 
      Char. 292: 0 --> 1 
      Char. 294: 0 --> 1 
      Char. 301: 0 --> 1 
   Node 130 : 
      Char. 0: 0 --> 1 
      Char. 28: 0 --> 1 
      Char. 90: 1 --> 2 
      Char. 129: 0 --> 1 
      Char. 148: 1 --> 2 
      Char. 279: 0 --> 1 
      Char. 298: 0 --> 2 
   Node 131 : 
      Char. 15: 0 --> 1 
      Char. 35: 0 --> 1 
      Char. 186: 0 --> 1 
      Char. 277: 0 --> 1 
      Char. 284: 0 --> 1 
   Node 132 : 
      Char. 116: 0 --> 1 
      Char. 207: 0 --> 1 
      Char. 228: 0 --> 1 
      Char. 293: 0 --> 1 
   Node 133 : 
      Char. 15: 1 --> 0 
      Char. 67: 1 --> 0 
      Char. 94: 01 --> 2 
   Node 134 : 
      Char. 3: 1 --> 0 
      Char. 116: 0 --> 1 
      Char. 129: 1 --> 0 
      Char. 195: 1 --> 0 
      Char. 240: 1 --> 2 
   Node 135 : 
      Char. 19: 0 --> 1 
      Char. 76: 2 --> 1 
      Char. 223: 1 --> 0 
   Node 136 : 
      Char. 0: 0 --> 1 
      Char. 11: 1 --> 0 
      Char. 52: 0 --> 1 
      Char. 65: 1 --> 0 
      Char. 99: 0 --> 2 
      Char. 103: 0 --> 1 
      Char. 117: 2 --> 0 
   Node 137 : 
      Char. 11: 1 --> 0 
      Char. 16: 0 --> 1 
      Char. 53: 0 --> 1 
      Char. 94: 0 --> 2 
      Char. 97: 1 --> 0 
      Char. 99: 0 --> 2 
      Char. 111: 1 --> 0 
      Char. 150: 0 --> 1 
      Char. 331: 2 --> 3 
      Char. 332: 0 --> 1 
   Node 138 : 
      Char. 22: 1 --> 0 
      Char. 145: 0 --> 1 
   Node 139 : 
      Char. 15: 1 --> 0 
      Char. 105: 1 --> 0 
      Char. 114: 0 --> 1 
      Char. 215: 0 --> 1 
   Node 140 : 
      Char. 145: 1 --> 0 
      Char. 175: 0 --> 1 
      Char. 203: 1 --> 0 
   Node 141 : 
      Char. 233: 0 --> 1 
      Char. 312: 1 --> 0 
   Node 142 : 
      Char. 7: 0 --> 1 
      Char. 29: 1 --> 0 
      Char. 114: 1 --> 0 
   Node 143 : 
      Char. 5: 0 --> 1 
      Char. 151: 0 --> 1 
      Char. 301: 0 --> 1 
      Char. 329: 0 --> 1 
      Char. 335: 0 --> 1 
      Char. 352: 0 --> 1 
   Node 144 : 
      Char. 16: 0 --> 1 
      Char. 44: 0 --> 1 
      Char. 49: 1 --> 0 
      Char. 94: 0 --> 2 
      Char. 223: 1 --> 0 
   Node 145 : 
      Char. 28: 0 --> 1 
      Char. 55: 0 --> 1 
      Char. 56: 0 --> 1 
      Char. 67: 1 --> 2 
      Char. 68: 0 --> 1 
      Char. 100: 0 --> 2 
      Char. 102: 0 --> 1 
   Node 146 : 
      Char. 65: 1 --> 0 
      Char. 103: 0 --> 1 
      Char. 110: 0 --> 1 
      Char. 162: 1 --> 0 
   Node 147 : 
      Char. 79: 2 --> 1 
      Char. 175: 0 --> 1 
      Char. 179: 1 --> 0 
   Node 148 : 
      Char. 114: 1 --> 0 
      Char. 236: 1 --> 0 
      Char. 240: 1 --> 0 
   Node 149 : 
      Char. 24: 0 --> 1 
   Node 150 : 
      Char. 175: 0 --> 1 
   Node 151 : 
      Char. 178: 1 --> 0 
   Node 152 : 
      No synapomorphies 
   Node 153 : 
      Char. 325: 1 --> 0 
   Node 154 : 
      Char. 189: 0 --> 1 
      Char. 190: 0 --> 1 
      Char. 194: 1 --> 0 
      Char. 199: 0 --> 1 
      Char. 225: 1 --> 0 
   Node 155 : 
      No synapomorphies 
   Node 156 : 
      Char. 11: 1 --> 0 
      Char. 52: 0 --> 1 
      Char. 77: 1 --> 2 
      Char. 95: 1 --> 0 
      Char. 114: 0 --> 1 
      Char. 126: 0 --> 1 
      Char. 175: 0 --> 1 
      Char. 178: 0 --> 1 
      Char. 201: 1 --> 0 
      Char. 211: 0 --> 1 
      Char. 225: 1 --> 0 
      Char. 235: 0 --> 1 
      Char. 248: 0 --> 2 
      Char. 251: 0 --> 1 
      Char. 259: 0 --> 1 
      Char. 260: 0 --> 1 
      Char. 276: 0 --> 1 
      Char. 304: 1 --> 2 
      Char. 305: 1 --> 0 
   Node 157 : 
      Char. 196: 0 --> 1 
   Node 158 : 
      Char. 24: 0 --> 1 
      Char. 185: 0 --> 1 
      Char. 208: 0 --> 1 
      Char. 242: 0 --> 1 
      Char. 269: 0 --> 1 
      Char. 270: 0 --> 1 
   Node 159 : 
      Char. 11: 1 --> 0 
      Char. 17: 0 --> 1 
      Char. 26: 0 --> 1 
      Char. 32: 0 --> 1 
      Char. 132: 0 --> 1 
      Char. 158: 0 --> 1 
      Char. 206: 1 --> 2 
      Char. 237: 0 --> 1 
      Char. 274: 0 --> 1 
      Char. 322: 0 --> 1 
   Node 160 : 
      Char. 323: 0 --> 1 
      Char. 344: 0 --> 1 
   Node 161 : 
      Char. 21: 1 --> 2 
      Char. 22: 1 --> 0 
      Char. 54: 0 --> 1 
      Char. 67: 0 --> 1 
      Char. 117: 0 --> 2 
      Char. 207: 0 --> 1 
      Char. 272: 0 --> 1 
   Node 162 : 
      Char. 34: 0 --> 1 
      Char. 79: 2 --> 1 
      Char. 97: 1 --> 0 
      Char. 157: 0 --> 1 
      Char. 176: 1 --> 0 
      Char. 177: 0 --> 1 
      Char. 247: 1 --> 0 
      Char. 250: 0 --> 1 
   Node 163 : 
      Char. 105: 1 --> 0 
      Char. 122: 0 --> 1 
      Char. 155: 1 --> 0 
   Node 164 : 
      Char. 225: 1 --> 0 
      Char. 344: 0 --> 1 
   Node 165 : 
      Char. 97: 1 --> 0 
      Char. 258: 0 --> 1 
      Char. 288: 0 --> 1 
   Node 166 : 
      Char. 66: 0 --> 1 
      Char. 72: 1 --> 0 
      Char. 156: 0 --> 1 
      Char. 234: 1 --> 0 
      Char. 249: 1 --> 0 
      Char. 250: 0 --> 1 
      Char. 273: 0 --> 1 
   Node 167 : 
      Char. 75: 1 --> 0 
   Node 168 : 
      Char. 27: 1 --> 0 
      Char. 58: 0 --> 2 
      Char. 76: 2 --> 1 
      Char. 77: 1 --> 2 
      Char. 142: 0 --> 1 
      Char. 155: 1 --> 0 
      Char. 201: 1 --> 0 
   Node 169 : 
      No synapomorphies 
   Node 170 : 
      Char. 164: 0 --> 1 
   Node 171 : 
      Char. 13: 0 --> 1 
      Char. 26: 0 --> 1 
      Char. 30: 0 --> 1 
      Char. 40: 1 --> 0 
      Char. 42: 0 --> 1 
      Char. 50: 0 --> 1 
      Char. 51: 0 --> 1 
      Char. 60: 0 --> 1 
      Char. 80: 0 --> 1 
      Char. 105: 1 --> 0 
      Char. 149: 1 --> 0 
      Char. 187: 0 --> 1 
      Char. 205: 0 --> 1 
      Char. 220: 0 --> 1 
      Char. 235: 0 --> 1 
      Char. 236: 0 --> 1 
      Char. 245: 1 --> 3 
      Char. 247: 0 --> 1 
      Char. 248: 0 --> 3 
      Char. 251: 0 --> 1 
      Char. 285: 1 --> 2 
      Char. 330: 0 --> 1 
      Char. 350: 0 --> 1 
   Node 172 : 
      Char. 5: 0 --> 1 
      Char. 48: 0 --> 1 
      Char. 49: 1 --> 0 
      Char. 62: 0 --> 1 
      Char. 64: 0 --> 1 
      Char. 71: 0 --> 1 
      Char. 77: 1 --> 2 
      Char. 95: 1 --> 2 
      Char. 99: 0 --> 1 
      Char. 104: 0 --> 1 
      Char. 113: 0 --> 1 
      Char. 114: 0 --> 1 
      Char. 133: 0 --> 1 
      Char. 191: 0 --> 1 
      Char. 262: 0 --> 1 
      Char. 324: 0 --> 1 
      Char. 327: 1 --> 0 
      Char. 333: 0 --> 1 
      Char. 344: 0 --> 1 
   Node 173 : 
      Char. 17: 0 --> 1 
      Char. 21: 1 --> 2 
      Char. 22: 1 --> 0 
      Char. 38: 0 --> 1 
      Char. 54: 0 --> 1 
      Char. 117: 0 --> 1 
      Char. 185: 0 --> 1 
      Char. 286: 1 --> 0 
      Char. 323: 0 --> 1 
   Node 174 : 
      Char. 85: 0 --> 1 
      Char. 117: 1 --> 2 
      Char. 121: 0 --> 3 
      Char. 125: 0 --> 1 
      Char. 138: 0 --> 1 
   Node 175 : 
      Char. 164: 1 --> 0 
   Node 176 : 
      Char. 3: 1 --> 0 
      Char. 31: 0 --> 1 
      Char. 34: 1 --> 2 
      Char. 186: 1 --> 0 
      Char. 287: 0 --> 3 
      Char. 288: 0 --> 1 
   Node 177 : 
      Char. 6: 0 --> 1 
      Char. 72: 1 --> 0 
      Char. 124: 0 --> 2 
      Char. 152: 0 --> 1 
      Char. 155: 1 --> 0 
      Char. 173: 0 --> 1 
      Char. 176: 0 --> 1 
      Char. 191: 0 --> 1 
      Char. 295: 0 --> 1 
   Node 178 : 
      Char. 4: 0 --> 1 
      Char. 5: 0 --> 1 
      Char. 41: 0 --> 1 
      Char. 70: 0 --> 1 
      Char. 87: 0 --> 1 
      Char. 93: 0 --> 1 
      Char. 97: 1 --> 0 
      Char. 105: 1 --> 0 
      Char. 107: 1 --> 2 
      Char. 108: 2 --> 0 
      Char. 133: 0 --> 1 
      Char. 159: 0 --> 1 
      Char. 250: 0 --> 1 
      Char. 258: 0 --> 1 
      Char. 264: 0 --> 1 
      Char. 283: 0 --> 1 
      Char. 287: 2 --> 0 
      Char. 317: 0 --> 1 
      Char. 327: 1 --> 0 
   Node 179 : 
      Char. 208: 0 --> 1 
      Char. 210: 0 --> 1 
      Char. 346: 1 --> 0 
   Node 180 : 
      Char. 58: 0 --> 2 
      Char. 61: 1 --> 2 
      Char. 73: 0 --> 1 
      Char. 164: 1 --> 0 
   Node 181 : 
      Char. 21: 1 --> 2 
      Char. 54: 0 --> 1 
      Char. 82: 0 --> 1 
   Node 182 : 
      Char. 38: 0 --> 1 
      Char. 126: 0 --> 1 
      Char. 204: 0 --> 1 
      Char. 232: 0 --> 1 
      Char. 263: 0 --> 1 
      Char. 276: 0 --> 1 
   Node 183 : 
      Char. 6: 0 --> 1 
      Char. 146: 1 --> 0 
   Node 184 : 
      Char. 1: 0 --> 1 
   Node 185 : 
      Char. 75: 0 --> 1 
      Char. 76: 2 --> 1 
   Node 186 : 
      Char. 6: 0 --> 1 
      Char. 34: 1 --> 2 
      Char. 77: 1 --> 2 
      Char. 97: 1 --> 0 
      Char. 135: 0 --> 1 
   Node 187 : 
      Char. 211: 0 --> 1 
      Char. 231: 0 --> 1 
      Char. 247: 0 --> 1 
   Node 188 : 
      Char. 13: 0 --> 1 
      Char. 65: 1 --> 2 
   Node 189 : 
      Char. 34: 0 --> 2 
      Char. 135: 0 --> 1 
      Char. 142: 0 --> 1 
      Char. 148: 2 --> 1 
   Node 190 : 
      Char. 117: 0 --> 2 
      Char. 132: 0 --> 1 
      Char. 138: 0 --> 1 
   Node 191 : 
      Char. 6: 0 --> 1 
      Char. 43: 0 --> 1 
      Char. 146: 1 --> 2 
   Node 192 : 
      Char. 2: 0 --> 1 
      Char. 76: 2 --> 1 
      Char. 95: 1 --> 2 
      Char. 108: 2 --> 1 
      Char. 133: 0 --> 1 
   Node 193 : 
      Char. 6: 0 --> 1 
      Char. 11: 0 --> 1 
      Char. 28: 0 --> 1 
      Char. 47: 0 --> 1 
      Char. 110: 0 --> 1 
      Char. 173: 0 --> 1 
 
Tree 7 : 
    Thalssemys_bruntrutana : 
      Char. 206: 1 --> 2 
      Char. 219: 0 --> 1 
      Char. 236: 0 --> 1 
      Char. 248: 0 --> 1 
      Char. 252: 0 --> 1 
      Char. 307: 1 --> 0 
      Char. 312: 0 --> 1 
      Char. 331: 0 --> 1 
      Char. 341: 0 --> 1 
      Char. 342: 0 --> 2 
      Char. 344: 0 --> 1 
      Char. 349: 0 --> 1 
      Char. 350: 0 --> 1 
      Char. 355: 0 --> 1 
    NKMB_Wat18_211 : 
      No autapomorphies 
    Jurassichelon_oleronensis : 
      Char. 62: 0 --> 1 
      Char. 75: 0 --> 1 
      Char. 81: 1 --> 0 
      Char. 95: 0 --> 1 
      Char. 111: 1 --> 0 
    Portlandemys_mcdowelli : 
      Char. 182: 1 --> 0 
    Plesiochelys_planiceps : 
      Char. 34: 1 --> 2 
      Char. 62: 0 --> 1 
    Plesiochelys_etalloni : 
      Char. 3: 0 --> 1 
      Char. 105: 1 --> 0 
      Char. 144: 1 --> 0 
    Plesiochelys_bigleri : 
      Char. 143: 1 --> 0 
    Solnhofia_parsonsi : 
      Char. 17: 0 --> 1 
      Char. 60: 0 --> 1 
      Char. 62: 0 --> 1 
      Char. 90: 1 --> 2 
      Char. 96: 0 --> 1 
      Char. 97: 1 --> 0 
      Char. 101: 1 --> 0 
      Char. 108: 2 --> 1 
      Char. 110: 1 --> 0 
      Char. 117: 0 --> 2 
      Char. 120: 0 --> 1 
      Char. 127: 1 --> 0 
      Char. 175: 0 --> 1 
      Char. 211: 0 --> 1 
    Sandownia_harrisi : 
      Char. 16: 1 --> 0 
      Char. 148: 2 --> 1 
    Brachyopsemys_tingitana : 
      Char. 48: 0 --> 1 
      Char. 71: 0 --> 1 
      Char. 116: 0 --> 1 
      Char. 162: 0 --> 1 
      Char. 164: 1 --> 0 
    Leyvachelys_cipadi : 
      Char. 2: 1 --> 0 
      Char. 27: 1 --> 0 
      Char. 49: 0 --> 1 
      Char. 62: 0 --> 1 
      Char. 142: 0 --> 1 
    Angolachelys_mbaxi : 
      Char. 28: 0 --> 1 
      Char. 47: 1 --> 0 
      Char. 48: 0 --> 1 
      Char. 94: 0 --> 2 
      Char. 105: 1 --> 0 
      Char. 110: 1 --> 0 
      Char. 133: 1 --> 2 
    Rhinochelys_pulchriceps : 
      No autapomorphies 
    Santanachelys_gaffneyi : 
      Char. 75: 0 --> 1 
      Char. 106: 1 --> 0 
      Char. 149: 1 --> 0 
      Char. 190: 1 --> 0 
      Char. 228: 1 --> 0 
      Char. 229: 1 --> 0 
      Char. 236: 1 --> 0 
      Char. 337: 1 --> 0 
      Char. 340: 1 --> 0 
    Bouliachelys_suteri : 
      Char. 8: 1 --> 0 
      Char. 11: 1 --> 0 
      Char. 76: 2 --> 0 
      Char. 83: 0 --> 1 
      Char. 96: 0 --> 1 
      Char. 123: 0 --> 1 
      Char. 134: 0 --> 1 
      Char. 178: 0 --> 1 
    Notochelone_costata : 
      Char. 67: 1 --> 0 
      Char. 69: 0 --> 1 
      Char. 81: 1 --> 0 
      Char. 114: 0 --> 1 
      Char. 126: 0 --> 1 
      Char. 133: 2 --> 0 
    Ocepechelon_bouyai : 
      Char. 13: 0 --> 1 
      Char. 38: 0 --> 1 
      Char. 48: 0 --> 1 
      Char. 58: 1 --> 0 
      Char. 92: 1 --> 0 
      Char. 111: 1 --> 0 
      Char. 143: 2 --> 1 
    Desmatochelys_lowii : 
      Char. 96: 0 --> 1 
      Char. 199: 0 --> 1 
    Desmatochelys_padillai : 
      Char. 18: 0 --> 1 
      Char. 100: 1 --> 2 
      Char. 153: 1 --> 0 
    Rhinochelys_nammourensis : 
      Char. 16: 1 --> 0 
    Chelosphargis_advena : 
      Char. 143: 2 --> 1 
    Calcarichelys_gemma : 
      Char. 0: 0 --> 1 
      Char. 105: 1 --> 0 
      Char. 246: 0 --> 1 
    Protostega_gigas : 
      Char. 186: 1 --> 0 
    Archelon_ischyros : 
      Char. 44: 0 --> 1 
      Char. 318: 0 --> 1 
    Dermochelys_coriacea : 
      Char. 25: 1 --> 0 
      Char. 42: 0 --> 1 
      Char. 67: 1 --> 0 
      Char. 95: 0 --> 1 
      Char. 202: 0 --> 1 
      Char. 205: 0 --> 1 
      Char. 240: 1 --> 0 
      Char. 352: 0 --> 1 
    Eosphargis_breineri : 
      Char. 91: 1 --> 0 
      Char. 102: 0 --> 1 
      Char. 137: 0 --> 1 
      Char. 190: 0 --> 1 
    Lepidochelys_olivacea : 
      Char. 101: 1 --> 0 
      Char. 133: 2 --> 1 
      Char. 174: 0 --> 1 
    Caretta_caretta : 
      Char. 60: 0 --> 1 
      Char. 64: 0 --> 1 
      Char. 99: 0 --> 1 
      Char. 162: 0 --> 1 
      Char. 222: 1 --> 0 
    Chelonia_mydas : 
      Char. 99: 0 --> 2 
      Char. 101: 1 --> 0 
      Char. 102: 1 --> 0 
      Char. 103: 1 --> 0 
      Char. 116: 0 --> 1 
      Char. 121: 0 --> 1 
      Char. 125: 0 --> 1 
      Char. 127: 0 --> 1 
      Char. 133: 2 --> 0 
      Char. 140: 2 --> 0 
      Char. 190: 0 --> 1 
      Char. 216: 1 --> 0 
    Eretmochelys_imbricata : 
      Char. 117: 0 --> 1 
      Char. 121: 0 --> 1 
      Char. 133: 2 --> 0 
      Char. 176: 1 --> 0 
      Char. 225: 1 --> 0 
    Lepidochelys_kempii : 
      Char. 29: 0 --> 1 
      Char. 52: 0 --> 1 
      Char. 103: 1 --> 0 
      Char. 178: 1 --> 0 
    Natator_depressus : 
      Char. 75: 1 --> 0 
      Char. 143: 1 --> 2 
      Char. 176: 1 --> 0 
      Char. 183: 0 --> 1 
      Char. 225: 1 --> 0 
      Char. 354: 0 --> 1 
    Puppigerus_camperi : 
      Char. 91: 1 --> 0 
      Char. 101: 1 --> 0 
      Char. 145: 1 --> 0 
      Char. 150: 0 --> 1 
      Char. 174: 0 --> 1 
      Char. 211: 1 --> 0 
      Char. 222: 1 --> 0 
      Char. 259: 1 --> 0 
    Argillochelys_cuneiceps : 
      No autapomorphies 
    Allopleuron_hoffmanni : 
      Char. 79: 2 --> 1 
      Char. 80: 0 --> 1 
      Char. 84: 0 --> 1 
      Char. 176: 1 --> 0 
      Char. 186: 1 --> 0 
      Char. 187: 0 --> 1 
      Char. 190: 0 --> 1 
      Char. 214: 0 --> 1 
      Char. 225: 1 --> 0 
    Nichollsemys_baieri : 
      Char. 18: 0 --> 1 
      Char. 34: 0 --> 1 
      Char. 62: 0 --> 1 
      Char. 89: 1 --> 0 
      Char. 104: 0 --> 1 
      Char. 124: 0 --> 1 
      Char. 127: 0 --> 1 
      Char. 151: 0 --> 1 
    Eochelone_brabantica : 
      Char. 55: 1 --> 0 
      Char. 56: 1 --> 0 
      Char. 57: 1 --> 0 
      Char. 65: 0 --> 1 
      Char. 67: 2 --> 1 
      Char. 133: 2 --> 0 
      Char. 139: 2 --> 1 
      Char. 175: 1 --> 0 
    Corsochelys_halinches : 
      Char. 13: 0 --> 1 
      Char. 118: 0 --> 1 
      Char. 128: 0 --> 1 
      Char. 139: 02 --> 1 
      Char. 156: 0 --> 1 
      Char. 284: 1 --> 0 
      Char. 331: 2 --> 1 
    Procolpochelys_charlestonensis : 
      Char. 99: 0 --> 1 
      Char. 101: 1 --> 0 
      Char. 174: 0 --> 1 
      Char. 198: 0 --> 1 
      Char. 203: 1 --> 0 
      Char. 212: 1 --> 0 
      Char. 221: 1 --> 0 
    Peritresius_martini : 
      Char. 229: 1 --> 0 
      Char. 278: 0 --> 1 
      Char. 296: 0 --> 1 
      Char. 318: 0 --> 1 
    Ctenochelys : 
      Char. 216: 2 --> 0 
    Cabindachelys_landanensis : 
      Char. 21: 1 --> 2 
    Oligochelone_rupelensis : 
      No autapomorphies 
    Erquelinnesia_gosseleti : 
      Char. 13: 0 --> 1 
      Char. 48: 0 --> 1 
      Char. 174: 0 --> 1 
      Char. 213: 1 --> 0 
      Char. 229: 1 --> 0 
      Char. 325: 1 --> 0 
      Char. 333: 1 --> 0 
    Toxochelys_latiremis : 
      Char. 13: 0 --> 1 
      Char. 65: 1 --> 0 
      Char. 136: 0 --> 1 
      Char. 145: 0 --> 1 
      Char. 173: 0 --> 1 
      Char. 178: 0 --> 1 
      Char. 183: 0 --> 1 
      Char. 199: 0 --> 1 
      Char. 274: 0 --> 1 
      Char. 276: 0 --> 1 
      Char. 277: 0 --> 1 
      Char. 305: 1 --> 0 
    Chelydra_serpentina : 
      Char. 8: 1 --> 0 
      Char. 24: 0 --> 1 
      Char. 28: 1 --> 0 
      Char. 142: 0 --> 1 
      Char. 197: 1 --> 2 
      Char. 221: 0 --> 2 
    Macrochelys_temminckii : 
      Char. 65: 1 --> 0 
      Char. 84: 0 --> 1 
      Char. 117: 0 --> 1 
      Char. 124: 1 --> 0 
      Char. 140: 1 --> 0 
      Char. 143: 0 --> 1 
      Char. 150: 1 --> 0 
      Char. 226: 1 --> 0 
      Char. 303: 1 --> 2 
    Sternotherus_odoratus : 
      Char. 97: 1 --> 0 
      Char. 99: 0 --> 1 
      Char. 116: 1 --> 0 
      Char. 117: 2 --> 0 
      Char. 129: 1 --> 0 
      Char. 138: 0 --> 1 
      Char. 176: 1 --> 0 
      Char. 210: 0 --> 1 
    Staurotypus_salvinii : 
      Char. 38: 0 --> 1 
      Char. 49: 1 --> 0 
      Char. 106: 0 --> 1 
      Char. 140: 1 --> 0 
    Kinosternon_subrubrum : 
      Char. 52: 0 --> 1 
      Char. 111: 1 --> 0 
      Char. 115: 0 --> 1 
      Char. 126: 0 --> 1 
      Char. 142: 0 --> 1 
      Char. 160: 1 --> 0 
      Char. 182: 0 --> 1 
      Char. 207: 1 --> 0 
      Char. 325: 0 --> 1 
    Dermatemys_mawii : 
      Char. 64: 0 --> 1 
      Char. 105: 1 --> 0 
      Char. 116: 1 --> 0 
      Char. 140: 1 --> 0 
      Char. 209: 0 --> 1 
      Char. 258: 0 --> 1 
      Char. 269: 0 --> 1 
      Char. 286: 1 --> 0 
    Baptemys_wyomingensis : 
      Char. 120: 0 --> 1 
      Char. 121: 0 --> 2 
      Char. 143: 0 --> 1 
      Char. 150: 1 --> 0 
      Char. 173: 0 --> 1 
      Char. 185: 0 --> 1 
      Char. 256: 0 --> 1 
      Char. 322: 0 --> 1 
    Emarginachelys_cretacea : 
      Char. 29: 1 --> 0 
      Char. 108: 2 --> 1 
      Char. 110: 0 --> 1 
      Char. 124: 1 --> 0 
      Char. 248: 0 --> 2 
    Chrysemys_picta : 
      Char. 22: 1 --> 0 
      Char. 38: 0 --> 1 
      Char. 58: 0 --> 2 
      Char. 68: 0 --> 1 
      Char. 114: 0 --> 1 
      Char. 121: 0 --> 1 
      Char. 123: 0 --> 1 
      Char. 127: 1 --> 0 
      Char. 234: 1 --> 0 
      Char. 250: 0 --> 1 
      Char. 256: 0 --> 1 
      Char. 273: 0 --> 1 
      Char. 289: 0 --> 1 
    Emys_orbicularis : 
      Char. 28: 1 --> 0 
      Char. 65: 2 --> 0 
      Char. 72: 1 --> 0 
      Char. 91: 1 --> 0 
      Char. 142: 0 --> 1 
      Char. 145: 0 --> 1 
      Char. 237: 0 --> 1 
      Char. 257: 0 --> 1 
      Char. 258: 1 --> 0 
      Char. 271: 0 --> 1 
    Geoclemys_hamiltonii : 
      Char. 26: 0 --> 1 
      Char. 42: 0 --> 1 
      Char. 67: 0 --> 1 
      Char. 68: 0 --> 1 
      Char. 121: 0 --> 3 
      Char. 122: 0 --> 1 
      Char. 189: 0 --> 1 
      Char. 190: 0 --> 1 
      Char. 207: 0 --> 1 
      Char. 257: 0 --> 1 
      Char. 271: 0 --> 1 
      Char. 333: 0 --> 1 
    Testudo_hermanni : 
      Char. 42: 0 --> 1 
      Char. 66: 1 --> 0 
      Char. 101: 1 --> 0 
      Char. 114: 0 --> 1 
      Char. 122: 0 --> 1 
      Char. 184: 0 --> 1 
    Gopherus_polyphemus : 
      Char. 21: 1 --> 2 
      Char. 22: 1 --> 0 
      Char. 54: 0 --> 1 
      Char. 71: 0 --> 1 
      Char. 103: 0 --> 1 
      Char. 125: 0 --> 1 
      Char. 127: 1 --> 0 
      Char. 140: 1 --> 0 
    Chelonoidis_sp. : 
      Char. 13: 0 --> 1 
      Char. 40: 1 --> 0 
      Char. 162: 0 --> 1 
      Char. 198: 1 --> 0 
      Char. 207: 0 --> 1 
      Char. 225: 1 --> 0 
      Char. 234: 0 --> 1 
      Char. 249: 0 --> 1 
      Char. 250: 1 --> 0 
      Char. 251: 0 --> 1 
      Char. 257: 0 --> 2 
      Char. 273: 1 --> 0 
      Char. 278: 1 --> 0 
      Char. 281: 1 --> 0 
      Char. 296: 1 --> 0 
      Char. 304: 1 --> 2 
      Char. 305: 1 --> 0 
      Char. 318: 1 --> 0 
    Platysternon_megacephalum : 
      Char. 16: 0 --> 1 
      Char. 18: 2 --> 0 
      Char. 32: 0 --> 1 
      Char. 35: 1 --> 0 
      Char. 40: 1 --> 0 
      Char. 43: 0 --> 1 
      Char. 52: 0 --> 1 
      Char. 58: 0 --> 1 
      Char. 65: 2 --> 1 
      Char. 75: 1 --> 0 
      Char. 77: 1 --> 2 
      Char. 95: 1 --> 0 
      Char. 101: 1 --> 0 
      Char. 102: 0 --> 1 
      Char. 110: 0 --> 1 
      Char. 125: 0 --> 1 
      Char. 126: 0 --> 1 
      Char. 139: 0 --> 2 
      Char. 140: 1 --> 0 
      Char. 143: 0 --> 1 
      Char. 160: 1 --> 0 
      Char. 164: 0 --> 1 
      Char. 182: 0 --> 1 
      Char. 185: 0 --> 1 
      Char. 201: 1 --> 0 
      Char. 207: 0 --> 1 
      Char. 251: 0 --> 1 
      Char. 257: 0 --> 2 
      Char. 281: 1 --> 0 
      Char. 296: 1 --> 0 
      Char. 304: 1 --> 2 
      Char. 305: 1 --> 0 
    Apalone_spinifera : 
      Char. 58: 0 --> 1 
      Char. 96: 1 --> 0 
      Char. 346: 1 --> 0 
    Pelodiscus_sinensis : 
      Char. 123: 0 --> 1 
    Lissemys_punctata : 
      Char. 29: 1 --> 0 
      Char. 69: 1 --> 0 
      Char. 101: 1 --> 0 
      Char. 104: 1 --> 2 
      Char. 165: 1 --> 0 
      Char. 185: 1 --> 0 
    Carettochelys_insculpta : 
      No autapomorphies 
    Allaeochelys_libyca : 
      Char. 127: 1 --> 0 
    Petrochelys_kyrgyzensis : 
      No autapomorphies 
    Adocus_beatus : 
      Char. 58: 0 --> 2 
      Char. 81: 0 --> 1 
      Char. 143: 0 --> 1 
      Char. 148: 2 --> 1 
      Char. 200: 0 --> 1 
      Char. 234: 1 --> 0 
      Char. 285: 1 --> 0 
    Chelus_fimbriatus : 
      Char. 5: 1 --> 0 
      Char. 22: 1 --> 0 
      Char. 48: 0 --> 1 
      Char. 129: 1 --> 0 
      Char. 149: 1 --> 0 
      Char. 160: 1 --> 0 
      Char. 189: 0 --> 1 
      Char. 190: 0 --> 1 
      Char. 201: 1 --> 0 
      Char. 209: 1 --> 0 
      Char. 225: 1 --> 0 
      Char. 266: 0 --> 2 
      Char. 268: 0 --> 1 
      Char. 271: 0 --> 1 
      Char. 281: 0 --> 1 
      Char. 282: 0 --> 1 
    Phrynops_geoffroanus : 
      Char. 104: 0 --> 1 
      Char. 142: 0 --> 1 
      Char. 191: 1 --> 0 
      Char. 204: 0 --> 1 
      Char. 295: 1 --> 0 
    Elseya_dentata : 
      Char. 16: 0 --> 1 
      Char. 18: 2 --> 0 
      Char. 23: 0 --> 1 
      Char. 58: 0 --> 2 
      Char. 60: 0 --> 1 
      Char. 173: 1 --> 0 
      Char. 175: 0 --> 1 
      Char. 176: 1 --> 0 
      Char. 184: 0 --> 1 
      Char. 252: 1 --> 0 
      Char. 333: 0 --> 1 
      Char. 345: 0 --> 1 
    Chelodina_longicollis : 
      Char. 12: 0 --> 1 
      Char. 82: 0 --> 1 
      Char. 104: 0 --> 1 
      Char. 129: 1 --> 0 
      Char. 180: 1 --> 0 
      Char. 266: 0 --> 1 
    Araripemys_barretoi : 
      Char. 38: 0 --> 1 
      Char. 73: 0 --> 1 
      Char. 95: 1 --> 2 
      Char. 96: 0 --> 1 
      Char. 116: 1 --> 0 
      Char. 180: 1 --> 0 
      Char. 189: 0 --> 1 
      Char. 190: 0 --> 1 
      Char. 192: 3 --> 4 
      Char. 207: 1 --> 0 
      Char. 211: 0 --> 1 
      Char. 231: 0 --> 1 
      Char. 235: 0 --> 1 
      Char. 236: 0 --> 1 
      Char. 247: 0 --> 1 
      Char. 248: 0 --> 1 
      Char. 265: 0 --> 1 
      Char. 275: 0 --> 1 
      Char. 345: 0 --> 1 
    Podocnemis_unifilis : 
      Char. 18: 2 --> 0 
      Char. 30: 0 --> 1 
      Char. 42: 0 --> 1 
      Char. 55: 0 --> 1 
      Char. 96: 0 --> 1 
      Char. 116: 1 --> 0 
      Char. 117: 0 --> 2 
      Char. 154: 1 --> 0 
      Char. 159: 1 --> 0 
      Char. 271: 0 --> 1 
      Char. 330: 0 --> 1 
      Char. 344: 0 --> 1 
      Char. 345: 0 --> 1 
    Pelomedusa_subrufa : 
      Char. 22: 1 --> 0 
      Char. 38: 0 --> 1 
      Char. 124: 0 --> 2 
      Char. 125: 0 --> 1 
      Char. 142: 0 --> 1 
      Char. 144: 1 --> 0 
      Char. 152: 0 --> 1 
      Char. 155: 1 --> 0 
    Galianemys_whitei : 
      Char. 32: 0 --> 1 
      Char. 34: 1 --> 0 
      Char. 43: 0 --> 1 
      Char. 84: 0 --> 1 
      Char. 114: 0 --> 1 
      Char. 132: 0 --> 1 
      Char. 139: 0 --> 2 
      Char. 153: 1 --> 0 
    Annemys_levensis : 
      Char. 137: 0 --> 1 
      Char. 209: 0 --> 1 
      Char. 229: 1 --> 0 
    Annemys_latiens : 
      Char. 88: 1 --> 0 
      Char. 122: 0 --> 1 
    Annemys_sp._IVPP_V18106 : 
      Char. 81: 0 --> 1 
      Char. 97: 1 --> 0 
      Char. 124: 0 --> 1 
      Char. 132: 0 --> 1 
      Char. 144: 1 --> 0 
      Char. 156: 0 --> 1 
    Xinjiangchelys_wusu : 
      Char. 263: 1 --> 0 
    Xinjiangchelys_radiplicatoides : 
      Char. 91: 0 --> 1 
      Char. 95: 1 --> 2 
      Char. 110: 1 --> 0 
      Char. 186: 0 --> 1 
    Sinemys_gamera : 
      Char. 1: 0 --> 1 
    Sinemys_lens : 
      Char. 108: 2 --> 1 
    Dracochelys_bicuspis : 
      Char. 53: 0 --> 1 
      Char. 58: 0 --> 1 
      Char. 81: 0 --> 1 
      Char. 117: 0 --> 2 
      Char. 147: 1 --> 0 
      Char. 193: 0 --> 1 
      Char. 219: 0 --> 1 
      Char. 282: 0 --> 1 
    Ordosemys_sp._IVPP_V12092 : 
      Char. 38: 0 --> 1 
      Char. 80: 0 --> 1 
      Char. 100: 0 --> 2 
      Char. 117: 0 --> 2 
      Char. 135: 0 --> 1 
      Char. 260: 0 --> 1 
    Judithemys_sukhanovi : 
      Char. 34: 2 --> 1 
      Char. 150: 1 --> 0 
    Kirgizemys_hoburensis : 
      Char. 90: 2 --> 1 
      Char. 108: 2 --> 1 
      Char. 155: 1 --> 0 
      Char. 164: 1 --> 0 
      Char. 204: 0 --> 1 
      Char. 277: 0 --> 1 
    Kirgizemys_dmitrievi : 
      Char. 61: 1 --> 0 
      Char. 97: 1 --> 0 
      Char. 141: 0 --> 1 
      Char. 162: 0 --> 1 
    Meiolania_planiceps : 
      Char. 25: 1 --> 0 
      Char. 33: 0 --> 1 
      Char. 36: 0 --> 1 
      Char. 37: 0 --> 1 
      Char. 58: 01 --> 2 
      Char. 66: 0 --> 1 
      Char. 75: 0 --> 1 
      Char. 77: 1 --> 3 
      Char. 78: 0 --> 1 
      Char. 90: 1 --> 2 
      Char. 112: 0 --> 1 
      Char. 140: 1 --> 0 
      Char. 143: 1 --> 0 
      Char. 148: 0 --> 1 
      Char. 160: 1 --> 0 
      Char. 232: 0 --> 1 
      Char. 235: 0 --> 1 
      Char. 252: 0 --> 1 
      Char. 253: 0 --> 1 
      Char. 284: 0 --> 1 
      Char. 306: 0 --> 1 
    Chubutemys_copelloi : 
      Char. 3: 0 --> 1 
      Char. 27: 1 --> 0 
      Char. 29: 1 --> 0 
      Char. 62: 0 --> 1 
      Char. 96: 0 --> 1 
      Char. 283: 0 --> 1 
    Eubaena_cephalica : 
      Char. 6: 1 --> 2 
      Char. 11: 1 --> 0 
      Char. 15: 0 --> 1 
      Char. 75: 0 --> 1 
      Char. 87: 0 --> 1 
      Char. 90: 1 --> 2 
      Char. 130: 0 --> 1 
      Char. 163: 0 --> 1 
    Arundelemys_dardeni : 
      Char. 106: 0 --> 1 
      Char. 123: 1 --> 0 
      Char. 126: 0 --> 1 
    Pleurosternon_bullockii : 
      Char. 35: 0 --> 1 
      Char. 58: 1 --> 0 
      Char. 132: 1 --> 2 
      Char. 192: 0 --> 3 
      Char. 221: 1 --> 0 
      Char. 223: 0 --> 1 
      Char. 264: 0 --> 1 
    Glyptops_plicatulus : 
      No autapomorphies 
    Kallokibotion_bajazidi : 
      Char. 60: 0 --> 1 
      Char. 79: 1 --> 2 
      Char. 118: 0 --> 1 
      Char. 130: 0 --> 1 
      Char. 145: 0 --> 1 
      Char. 176: 0 --> 1 
      Char. 222: 0 --> 1 
      Char. 257: 0 --> 2 
    Eileanchelys_waldmanni : 
      Char. 204: 0 --> 1 
    Kayentachelys_aprix : 
      Char. 84: 0 --> 1 
      Char. 131: 2 --> 1 
      Char. 218: 1 --> 0 
      Char. 221: 1 --> 0 
    Australochelys_africanus : 
      Char. 130: 0 --> 1 
    Proganochelys_quenstedtii : 
      No autapomorphies 
   Node 99 : 
      No synapomorphies 
   Node 100 : 
      Char. 81: 0 --> 1 
      Char. 83: 0 --> 1 
      Char. 114: 0 --> 1 
   Node 101 : 
      Char. 2: 0 --> 1 
      Char. 13: 0 --> 1 
      Char. 121: 2 --> 0 
      Char. 124: 1 --> 0 
      Char. 148: 0 --> 1 
      Char. 239: 0 --> 1 
      Char. 253: 0 --> 1 
   Node 102 : 
      Char. 16: 1 --> 0 
      Char. 34: 0 --> 1 
      Char. 47: 0 --> 1 
      Char. 110: 0 --> 1 
      Char. 120: 1 --> 0 
      Char. 229: 0 --> 1 
      Char. 334: 0 --> 1 
   Node 103 : 
      Char. 11: 0 --> 1 
      Char. 156: 1 --> 0 
      Char. 245: 0 --> 1 
      Char. 280: 1 --> 0 
   Node 104 : 
      Char. 91: 0 --> 1 
      Char. 107: 0 --> 1 
      Char. 108: 1 --> 2 
      Char. 121: 0 --> 2 
   Node 105 : 
      Char. 21: 0 --> 1 
      Char. 65: 0 --> 2 
      Char. 79: 0 --> 1 
      Char. 111: 0 --> 1 
      Char. 120: 0 --> 1 
      Char. 146: 0 --> 1 
      Char. 308: 0 --> 1 
   Node 106 : 
      Char. 4: 1 --> 0 
      Char. 8: 0 --> 1 
      Char. 10: 0 --> 1 
      Char. 66: 1 --> 0 
      Char. 77: 0 --> 1 
      Char. 108: 0 --> 1 
      Char. 114: 1 --> 0 
      Char. 119: 0 --> 1 
      Char. 131: 0 --> 2 
      Char. 140: 2 --> 1 
   Node 107 : 
      No synapomorphies 
   Node 108 : 
      Char. 94: 0 --> 1 
      Char. 100: 0 --> 1 
      Char. 156: 0 --> 1 
   Node 109 : 
      Char. 27: 1 --> 0 
      Char. 39: 0 --> 1 
      Char. 58: 0 --> 1 
      Char. 133: 0 --> 2 
   Node 110 : 
      Char. 256: 0 --> 1 
      Char. 280: 0 --> 1 
      Char. 333: 0 --> 1 
      Char. 353: 0 --> 1 
   Node 111 : 
      Char. 141: 0 --> 1 
   Node 112 : 
      Char. 90: 1 --> 2 
      Char. 123: 1 --> 0 
      Char. 129: 0 --> 1 
      Char. 218: 1 --> 0 
   Node 113 : 
      Char. 3: 0 --> 1 
      Char. 49: 1 --> 0 
      Char. 56: 0 --> 1 
      Char. 67: 0 --> 2 
      Char. 99: 0 --> 1 
      Char. 121: 0 --> 1 
      Char. 129: 0 --> 1 
      Char. 174: 0 --> 1 
      Char. 176: 0 --> 1 
      Char. 181: 0 --> 1 
   Node 114 : 
      Char. 55: 0 --> 1 
      Char. 111: 1 --> 0 
   Node 115 : 
      Char. 21: 1 --> 2 
      Char. 77: 1 --> 2 
   Node 116 : 
      Char. 34: 1 --> 0 
      Char. 57: 0 --> 1 
      Char. 68: 0 --> 1 
      Char. 81: 1 --> 0 
      Char. 109: 0 --> 1 
      Char. 114: 1 --> 0 
      Char. 133: 0 --> 1 
      Char. 186: 0 --> 1 
   Node 117 : 
      Char. 9: 0 --> 1 
   Node 118 : 
      No synapomorphies 
   Node 119 : 
      Char. 14: 1 --> 2 
   Node 120 : 
      Char. 3: 1 --> 0 
   Node 121 : 
      Char. 97: 1 --> 0 
      Char. 153: 1 --> 0 
      Char. 162: 1 --> 0 
   Node 122 : 
      Char. 22: 1 --> 0 
      Char. 175: 0 --> 1 
   Node 123 : 
      Char. 62: 0 --> 1 
      Char. 75: 1 --> 0 
      Char. 92: 0 --> 1 
      Char. 100: 0 --> 1 
      Char. 104: 0 --> 1 
      Char. 117: 0 --> 2 
      Char. 221: 1 --> 0 
      Char. 248: 1 --> 2 
      Char. 338: 0 --> 1 
   Node 124 : 
      Char. 18: 1 --> 0 
      Char. 141: 0 --> 1 
      Char. 162: 0 --> 1 
      Char. 223: 0 --> 1 
      Char. 259: 0 --> 1 
      Char. 312: 0 --> 1 
      Char. 313: 0 --> 1 
      Char. 327: 1 --> 0 
      Char. 333: 0 --> 1 
      Char. 340: 0 --> 1 
      Char. 344: 0 --> 1 
      Char. 351: 0 --> 1 
      Char. 353: 0 --> 1 
   Node 125 : 
      Char. 39: 0 --> 1 
      Char. 67: 0 --> 1 
      Char. 95: 1 --> 0 
      Char. 106: 0 --> 1 
      Char. 116: 1 --> 0 
      Char. 124: 1 --> 0 
      Char. 133: 0 --> 2 
      Char. 140: 1 --> 2 
      Char. 150: 1 --> 0 
      Char. 195: 0 --> 1 
      Char. 211: 0 --> 1 
      Char. 222: 0 --> 1 
      Char. 235: 0 --> 1 
      Char. 239: 1 --> 0 
      Char. 240: 0 --> 1 
      Char. 251: 0 --> 1 
      Char. 260: 0 --> 1 
      Char. 331: 0 --> 2 
      Char. 336: 0 --> 1 
      Char. 341: 0 --> 1 
      Char. 349: 0 --> 1 
      Char. 355: 0 --> 1 
   Node 126 : 
      Char. 0: 1 --> 0 
      Char. 18: 2 --> 1 
      Char. 28: 1 --> 0 
      Char. 96: 1 --> 0 
      Char. 164: 0 --> 1 
      Char. 248: 0 --> 1 
      Char. 290: 1 --> 0 
      Char. 292: 1 --> 0 
      Char. 301: 1 --> 0 
   Node 127 : 
      Char. 65: 2 --> 1 
      Char. 176: 0 --> 1 
      Char. 247: 0 --> 1 
   Node 128 : 
      Char. 124: 0 --> 1 
      Char. 150: 0 --> 1 
      Char. 265: 0 --> 1 
      Char. 277: 1 --> 0 
   Node 129 : 
      Char. 13: 1 --> 0 
      Char. 69: 0 --> 1 
      Char. 96: 0 --> 1 
      Char. 123: 1 --> 0 
      Char. 164: 1 --> 0 
      Char. 207: 1 --> 0 
      Char. 282: 0 --> 1 
      Char. 290: 0 --> 1 
      Char. 292: 0 --> 1 
      Char. 294: 0 --> 1 
      Char. 301: 0 --> 1 
   Node 130 : 
      Char. 0: 0 --> 1 
      Char. 28: 0 --> 1 
      Char. 90: 1 --> 2 
      Char. 129: 0 --> 1 
      Char. 148: 1 --> 2 
      Char. 279: 0 --> 1 
      Char. 298: 0 --> 2 
   Node 131 : 
      Char. 15: 0 --> 1 
      Char. 35: 0 --> 1 
      Char. 186: 0 --> 1 
      Char. 277: 0 --> 1 
      Char. 284: 0 --> 1 
   Node 132 : 
      Char. 116: 0 --> 1 
      Char. 207: 0 --> 1 
      Char. 228: 0 --> 1 
      Char. 293: 0 --> 1 
   Node 133 : 
      Char. 15: 1 --> 0 
      Char. 67: 1 --> 0 
      Char. 94: 01 --> 2 
   Node 134 : 
      Char. 3: 1 --> 0 
      Char. 116: 0 --> 1 
      Char. 129: 1 --> 0 
      Char. 195: 1 --> 0 
      Char. 240: 1 --> 2 
   Node 135 : 
      Char. 19: 0 --> 1 
      Char. 76: 2 --> 1 
      Char. 223: 1 --> 0 
   Node 136 : 
      Char. 0: 0 --> 1 
      Char. 11: 1 --> 0 
      Char. 52: 0 --> 1 
      Char. 65: 1 --> 0 
      Char. 99: 0 --> 2 
      Char. 103: 0 --> 1 
      Char. 117: 2 --> 0 
   Node 137 : 
      Char. 11: 1 --> 0 
      Char. 16: 0 --> 1 
      Char. 53: 0 --> 1 
      Char. 94: 0 --> 2 
      Char. 97: 1 --> 0 
      Char. 99: 0 --> 2 
      Char. 111: 1 --> 0 
      Char. 150: 0 --> 1 
      Char. 187: 0 --> 1 
      Char. 331: 2 --> 3 
      Char. 332: 0 --> 1 
   Node 138 : 
      Char. 22: 1 --> 0 
      Char. 145: 0 --> 1 
   Node 139 : 
      Char. 15: 1 --> 0 
      Char. 105: 1 --> 0 
      Char. 114: 0 --> 1 
      Char. 215: 0 --> 1 
   Node 140 : 
      Char. 145: 1 --> 0 
      Char. 175: 0 --> 1 
      Char. 203: 1 --> 0 
   Node 141 : 
      Char. 233: 0 --> 1 
      Char. 312: 1 --> 0 
   Node 142 : 
      Char. 7: 0 --> 1 
      Char. 114: 1 --> 0 
   Node 143 : 
      Char. 5: 0 --> 1 
      Char. 216: 2 --> 1 
      Char. 329: 0 --> 1 
      Char. 335: 0 --> 1 
      Char. 352: 0 --> 1 
   Node 144 : 
      Char. 178: 0 --> 1 
   Node 145 : 
      Char. 16: 0 --> 1 
      Char. 44: 0 --> 1 
      Char. 49: 1 --> 0 
      Char. 94: 0 --> 2 
      Char. 223: 1 --> 0 
   Node 146 : 
      Char. 28: 0 --> 1 
      Char. 55: 0 --> 1 
      Char. 56: 0 --> 1 
      Char. 67: 1 --> 2 
      Char. 68: 0 --> 1 
      Char. 100: 0 --> 2 
      Char. 102: 0 --> 1 
   Node 147 : 
      Char. 65: 1 --> 0 
      Char. 103: 0 --> 1 
      Char. 110: 0 --> 1 
      Char. 162: 1 --> 0 
   Node 148 : 
      Char. 79: 2 --> 1 
      Char. 175: 0 --> 1 
      Char. 179: 1 --> 0 
   Node 149 : 
      Char. 114: 1 --> 0 
      Char. 236: 1 --> 0 
      Char. 240: 1 --> 0 
   Node 150 : 
      Char. 24: 0 --> 1 
      Char. 261: 1 --> 0 
   Node 151 : 
      Char. 116: 0 --> 1 
      Char. 175: 0 --> 1 
      Char. 325: 1 --> 0 
   Node 152 : 
      No synapomorphies 
   Node 153 : 
      Char. 318: 0 --> 1 
   Node 154 : 
      No synapomorphies 
   Node 155 : 
      Char. 13: 0 --> 1 
      Char. 44: 1 --> 0 
      Char. 94: 2 --> 0 
      Char. 100: 2 --> 0 
      Char. 102: 1 --> 0 
      Char. 126: 1 --> 0 
      Char. 189: 0 --> 1 
      Char. 190: 0 --> 1 
   Node 156 : 
      Char. 11: 1 --> 0 
      Char. 52: 0 --> 1 
      Char. 77: 1 --> 2 
      Char. 95: 1 --> 0 
      Char. 114: 0 --> 1 
      Char. 126: 0 --> 1 
      Char. 175: 0 --> 1 
      Char. 178: 0 --> 1 
      Char. 201: 1 --> 0 
      Char. 211: 0 --> 1 
      Char. 225: 1 --> 0 
      Char. 235: 0 --> 1 
      Char. 248: 0 --> 2 
      Char. 251: 0 --> 1 
      Char. 259: 0 --> 1 
      Char. 260: 0 --> 1 
      Char. 276: 0 --> 1 
      Char. 304: 1 --> 2 
      Char. 305: 1 --> 0 
   Node 157 : 
      Char. 196: 0 --> 1 
   Node 158 : 
      Char. 24: 0 --> 1 
      Char. 185: 0 --> 1 
      Char. 208: 0 --> 1 
      Char. 242: 0 --> 1 
      Char. 269: 0 --> 1 
      Char. 270: 0 --> 1 
   Node 159 : 
      Char. 11: 1 --> 0 
      Char. 17: 0 --> 1 
      Char. 26: 0 --> 1 
      Char. 32: 0 --> 1 
      Char. 132: 0 --> 1 
      Char. 158: 0 --> 1 
      Char. 206: 1 --> 2 
      Char. 237: 0 --> 1 
      Char. 274: 0 --> 1 
      Char. 322: 0 --> 1 
   Node 160 : 
      Char. 323: 0 --> 1 
      Char. 344: 0 --> 1 
   Node 161 : 
      Char. 21: 1 --> 2 
      Char. 22: 1 --> 0 
      Char. 54: 0 --> 1 
      Char. 67: 0 --> 1 
      Char. 117: 0 --> 2 
      Char. 207: 0 --> 1 
      Char. 272: 0 --> 1 
   Node 162 : 
      Char. 34: 0 --> 1 
      Char. 79: 2 --> 1 
      Char. 97: 1 --> 0 
      Char. 157: 0 --> 1 
      Char. 176: 1 --> 0 
      Char. 177: 0 --> 1 
      Char. 247: 1 --> 0 
      Char. 250: 0 --> 1 
   Node 163 : 
      Char. 105: 1 --> 0 
      Char. 122: 0 --> 1 
      Char. 155: 1 --> 0 
   Node 164 : 
      Char. 225: 1 --> 0 
      Char. 344: 0 --> 1 
   Node 165 : 
      Char. 97: 1 --> 0 
      Char. 258: 0 --> 1 
      Char. 288: 0 --> 1 
   Node 166 : 
      Char. 66: 0 --> 1 
      Char. 72: 1 --> 0 
      Char. 156: 0 --> 1 
      Char. 234: 1 --> 0 
      Char. 249: 1 --> 0 
      Char. 250: 0 --> 1 
      Char. 273: 0 --> 1 
   Node 167 : 
      Char. 75: 1 --> 0 
   Node 168 : 
      Char. 27: 1 --> 0 
      Char. 58: 0 --> 2 
      Char. 76: 2 --> 1 
      Char. 77: 1 --> 2 
      Char. 142: 0 --> 1 
      Char. 155: 1 --> 0 
      Char. 201: 1 --> 0 
   Node 169 : 
      No synapomorphies 
   Node 170 : 
      Char. 164: 0 --> 1 
   Node 171 : 
      Char. 13: 0 --> 1 
      Char. 26: 0 --> 1 
      Char. 30: 0 --> 1 
      Char. 40: 1 --> 0 
      Char. 42: 0 --> 1 
      Char. 50: 0 --> 1 
      Char. 51: 0 --> 1 
      Char. 60: 0 --> 1 
      Char. 80: 0 --> 1 
      Char. 105: 1 --> 0 
      Char. 149: 1 --> 0 
      Char. 187: 0 --> 1 
      Char. 205: 0 --> 1 
      Char. 220: 0 --> 1 
      Char. 235: 0 --> 1 
      Char. 236: 0 --> 1 
      Char. 245: 1 --> 3 
      Char. 247: 0 --> 1 
      Char. 248: 0 --> 3 
      Char. 251: 0 --> 1 
      Char. 285: 1 --> 2 
      Char. 330: 0 --> 1 
      Char. 350: 0 --> 1 
   Node 172 : 
      Char. 5: 0 --> 1 
      Char. 48: 0 --> 1 
      Char. 49: 1 --> 0 
      Char. 62: 0 --> 1 
      Char. 64: 0 --> 1 
      Char. 71: 0 --> 1 
      Char. 77: 1 --> 2 
      Char. 95: 1 --> 2 
      Char. 99: 0 --> 1 
      Char. 104: 0 --> 1 
      Char. 113: 0 --> 1 
      Char. 114: 0 --> 1 
      Char. 133: 0 --> 1 
      Char. 191: 0 --> 1 
      Char. 262: 0 --> 1 
      Char. 324: 0 --> 1 
      Char. 327: 1 --> 0 
      Char. 333: 0 --> 1 
      Char. 344: 0 --> 1 
   Node 173 : 
      Char. 17: 0 --> 1 
      Char. 21: 1 --> 2 
      Char. 22: 1 --> 0 
      Char. 38: 0 --> 1 
      Char. 54: 0 --> 1 
      Char. 117: 0 --> 1 
      Char. 185: 0 --> 1 
      Char. 286: 1 --> 0 
      Char. 323: 0 --> 1 
   Node 174 : 
      Char. 85: 0 --> 1 
      Char. 117: 1 --> 2 
      Char. 121: 0 --> 3 
      Char. 125: 0 --> 1 
      Char. 138: 0 --> 1 
   Node 175 : 
      Char. 164: 1 --> 0 
   Node 176 : 
      Char. 3: 1 --> 0 
      Char. 31: 0 --> 1 
      Char. 34: 1 --> 2 
      Char. 186: 1 --> 0 
      Char. 287: 0 --> 3 
      Char. 288: 0 --> 1 
   Node 177 : 
      Char. 6: 0 --> 1 
      Char. 72: 1 --> 0 
      Char. 124: 0 --> 2 
      Char. 152: 0 --> 1 
      Char. 155: 1 --> 0 
      Char. 173: 0 --> 1 
      Char. 176: 0 --> 1 
      Char. 191: 0 --> 1 
      Char. 295: 0 --> 1 
   Node 178 : 
      Char. 4: 0 --> 1 
      Char. 5: 0 --> 1 
      Char. 41: 0 --> 1 
      Char. 70: 0 --> 1 
      Char. 87: 0 --> 1 
      Char. 93: 0 --> 1 
      Char. 97: 1 --> 0 
      Char. 105: 1 --> 0 
      Char. 107: 1 --> 2 
      Char. 108: 2 --> 0 
      Char. 133: 0 --> 1 
      Char. 159: 0 --> 1 
      Char. 250: 0 --> 1 
      Char. 258: 0 --> 1 
      Char. 264: 0 --> 1 
      Char. 283: 0 --> 1 
      Char. 287: 2 --> 0 
      Char. 317: 0 --> 1 
      Char. 327: 1 --> 0 
   Node 179 : 
      Char. 208: 0 --> 1 
      Char. 210: 0 --> 1 
      Char. 346: 1 --> 0 
   Node 180 : 
      Char. 58: 0 --> 2 
      Char. 61: 1 --> 2 
      Char. 73: 0 --> 1 
      Char. 164: 1 --> 0 
   Node 181 : 
      Char. 21: 1 --> 2 
      Char. 54: 0 --> 1 
      Char. 82: 0 --> 1 
   Node 182 : 
      Char. 38: 0 --> 1 
      Char. 126: 0 --> 1 
      Char. 204: 0 --> 1 
      Char. 232: 0 --> 1 
      Char. 263: 0 --> 1 
      Char. 276: 0 --> 1 
   Node 183 : 
      Char. 6: 0 --> 1 
      Char. 146: 1 --> 0 
   Node 184 : 
      Char. 1: 0 --> 1 
   Node 185 : 
      Char. 75: 0 --> 1 
      Char. 76: 2 --> 1 
   Node 186 : 
      Char. 6: 0 --> 1 
      Char. 34: 1 --> 2 
      Char. 77: 1 --> 2 
      Char. 97: 1 --> 0 
      Char. 135: 0 --> 1 
   Node 187 : 
      Char. 211: 0 --> 1 
      Char. 231: 0 --> 1 
      Char. 247: 0 --> 1 
   Node 188 : 
      Char. 13: 0 --> 1 
      Char. 65: 1 --> 2 
   Node 189 : 
      Char. 34: 0 --> 2 
      Char. 135: 0 --> 1 
      Char. 142: 0 --> 1 
      Char. 148: 2 --> 1 
   Node 190 : 
      Char. 117: 0 --> 2 
      Char. 132: 0 --> 1 
      Char. 138: 0 --> 1 
   Node 191 : 
      Char. 6: 0 --> 1 
      Char. 43: 0 --> 1 
      Char. 146: 1 --> 2 
   Node 192 : 
      Char. 2: 0 --> 1 
      Char. 76: 2 --> 1 
      Char. 95: 1 --> 2 
      Char. 108: 2 --> 1 
      Char. 133: 0 --> 1 
   Node 193 : 
      Char. 6: 0 --> 1 
      Char. 11: 0 --> 1 
      Char. 28: 0 --> 1 
      Char. 47: 0 --> 1 
      Char. 110: 0 --> 1 
      Char. 173: 0 --> 1 
 
Tree 8 : 
    Thalssemys_bruntrutana : 
      Char. 206: 1 --> 2 
      Char. 219: 0 --> 1 
      Char. 236: 0 --> 1 
      Char. 248: 0 --> 1 
      Char. 252: 0 --> 1 
      Char. 307: 1 --> 0 
      Char. 312: 0 --> 1 
      Char. 331: 0 --> 1 
      Char. 341: 0 --> 1 
      Char. 342: 0 --> 2 
      Char. 344: 0 --> 1 
      Char. 349: 0 --> 1 
      Char. 350: 0 --> 1 
      Char. 355: 0 --> 1 
    NKMB_Wat18_211 : 
      No autapomorphies 
    Jurassichelon_oleronensis : 
      Char. 62: 0 --> 1 
      Char. 75: 0 --> 1 
      Char. 81: 1 --> 0 
      Char. 95: 0 --> 1 
      Char. 111: 1 --> 0 
    Portlandemys_mcdowelli : 
      Char. 182: 1 --> 0 
    Plesiochelys_planiceps : 
      Char. 34: 1 --> 2 
      Char. 62: 0 --> 1 
    Plesiochelys_etalloni : 
      Char. 3: 0 --> 1 
      Char. 105: 1 --> 0 
      Char. 144: 1 --> 0 
    Plesiochelys_bigleri : 
      Char. 143: 1 --> 0 
    Solnhofia_parsonsi : 
      Char. 17: 0 --> 1 
      Char. 60: 0 --> 1 
      Char. 62: 0 --> 1 
      Char. 90: 1 --> 2 
      Char. 96: 0 --> 1 
      Char. 97: 1 --> 0 
      Char. 101: 1 --> 0 
      Char. 108: 2 --> 1 
      Char. 110: 1 --> 0 
      Char. 117: 0 --> 2 
      Char. 120: 0 --> 1 
      Char. 127: 1 --> 0 
      Char. 175: 0 --> 1 
      Char. 211: 0 --> 1 
    Sandownia_harrisi : 
      Char. 16: 1 --> 0 
      Char. 148: 2 --> 1 
    Brachyopsemys_tingitana : 
      Char. 48: 0 --> 1 
      Char. 71: 0 --> 1 
      Char. 116: 0 --> 1 
      Char. 162: 0 --> 1 
      Char. 164: 1 --> 0 
    Leyvachelys_cipadi : 
      Char. 2: 1 --> 0 
      Char. 27: 1 --> 0 
      Char. 49: 0 --> 1 
      Char. 62: 0 --> 1 
      Char. 142: 0 --> 1 
    Angolachelys_mbaxi : 
      Char. 28: 0 --> 1 
      Char. 47: 1 --> 0 
      Char. 48: 0 --> 1 
      Char. 94: 0 --> 2 
      Char. 105: 1 --> 0 
      Char. 110: 1 --> 0 
      Char. 133: 1 --> 2 
    Rhinochelys_pulchriceps : 
      No autapomorphies 
    Santanachelys_gaffneyi : 
      Char. 106: 1 --> 0 
      Char. 149: 1 --> 0 
    Bouliachelys_suteri : 
      Char. 8: 1 --> 0 
      Char. 11: 1 --> 0 
      Char. 76: 2 --> 0 
      Char. 83: 0 --> 1 
      Char. 96: 0 --> 1 
      Char. 123: 0 --> 1 
      Char. 134: 0 --> 1 
    Notochelone_costata : 
      Char. 67: 1 --> 0 
      Char. 126: 0 --> 1 
    Ocepechelon_bouyai : 
      Char. 13: 0 --> 1 
      Char. 38: 0 --> 1 
      Char. 48: 0 --> 1 
      Char. 58: 1 --> 0 
      Char. 92: 1 --> 0 
      Char. 111: 1 --> 0 
      Char. 143: 2 --> 1 
    Desmatochelys_lowii : 
      Char. 96: 0 --> 1 
      Char. 199: 0 --> 1 
    Desmatochelys_padillai : 
      Char. 18: 0 --> 1 
      Char. 100: 1 --> 2 
      Char. 153: 1 --> 0 
    Rhinochelys_nammourensis : 
      Char. 16: 1 --> 0 
    Chelosphargis_advena : 
      Char. 143: 2 --> 1 
    Calcarichelys_gemma : 
      Char. 0: 0 --> 1 
      Char. 105: 1 --> 0 
      Char. 246: 0 --> 1 
    Protostega_gigas : 
      Char. 186: 1 --> 0 
    Archelon_ischyros : 
      Char. 44: 0 --> 1 
    Dermochelys_coriacea : 
      Char. 25: 1 --> 0 
      Char. 42: 0 --> 1 
      Char. 67: 1 --> 0 
      Char. 95: 0 --> 1 
      Char. 202: 0 --> 1 
      Char. 205: 0 --> 1 
      Char. 240: 1 --> 0 
      Char. 352: 0 --> 1 
    Eosphargis_breineri : 
      Char. 91: 1 --> 0 
      Char. 102: 0 --> 1 
      Char. 137: 0 --> 1 
      Char. 190: 0 --> 1 
    Lepidochelys_olivacea : 
      Char. 101: 1 --> 0 
      Char. 133: 2 --> 1 
      Char. 174: 0 --> 1 
    Caretta_caretta : 
      Char. 60: 0 --> 1 
      Char. 64: 0 --> 1 
      Char. 99: 0 --> 1 
      Char. 162: 0 --> 1 
      Char. 222: 1 --> 0 
    Chelonia_mydas : 
      Char. 99: 0 --> 2 
      Char. 101: 1 --> 0 
      Char. 102: 1 --> 0 
      Char. 103: 1 --> 0 
      Char. 116: 0 --> 1 
      Char. 121: 0 --> 1 
      Char. 125: 0 --> 1 
      Char. 127: 0 --> 1 
      Char. 133: 2 --> 0 
      Char. 140: 2 --> 0 
      Char. 190: 0 --> 1 
      Char. 216: 1 --> 0 
    Eretmochelys_imbricata : 
      Char. 117: 0 --> 1 
      Char. 121: 0 --> 1 
      Char. 133: 2 --> 0 
      Char. 176: 1 --> 0 
      Char. 225: 1 --> 0 
    Lepidochelys_kempii : 
      Char. 29: 0 --> 1 
      Char. 52: 0 --> 1 
      Char. 103: 1 --> 0 
      Char. 178: 1 --> 0 
    Natator_depressus : 
      Char. 75: 1 --> 0 
      Char. 143: 1 --> 2 
      Char. 176: 1 --> 0 
      Char. 183: 0 --> 1 
      Char. 225: 1 --> 0 
      Char. 354: 0 --> 1 
    Puppigerus_camperi : 
      Char. 91: 1 --> 0 
      Char. 101: 1 --> 0 
      Char. 145: 1 --> 0 
      Char. 150: 0 --> 1 
      Char. 174: 0 --> 1 
      Char. 211: 1 --> 0 
      Char. 222: 1 --> 0 
      Char. 259: 1 --> 0 
    Argillochelys_cuneiceps : 
      Char. 58: 0 --> 1 
      Char. 150: 0 --> 1 
      Char. 155: 1 --> 0 
    Allopleuron_hoffmanni : 
      Char. 25: 1 --> 0 
      Char. 42: 0 --> 1 
      Char. 76: 2 --> 1 
      Char. 79: 2 --> 1 
      Char. 80: 0 --> 1 
      Char. 84: 0 --> 1 
      Char. 132: 0 --> 1 
      Char. 164: 1 --> 0 
      Char. 176: 1 --> 0 
      Char. 186: 1 --> 0 
      Char. 190: 0 --> 1 
      Char. 195: 1 --> 0 
      Char. 225: 1 --> 0 
    Nichollsemys_baieri : 
      Char. 18: 0 --> 1 
      Char. 34: 0 --> 1 
      Char. 62: 0 --> 1 
      Char. 89: 1 --> 0 
      Char. 104: 0 --> 1 
      Char. 124: 0 --> 1 
      Char. 127: 0 --> 1 
      Char. 151: 0 --> 1 
    Eochelone_brabantica : 
      Char. 55: 1 --> 0 
      Char. 56: 1 --> 0 
      Char. 57: 1 --> 0 
      Char. 65: 0 --> 1 
      Char. 67: 2 --> 1 
      Char. 133: 2 --> 0 
      Char. 139: 2 --> 1 
      Char. 175: 1 --> 0 
      Char. 329: 1 --> 0 
    Corsochelys_halinches : 
      Char. 13: 0 --> 1 
      Char. 118: 0 --> 1 
      Char. 128: 0 --> 1 
      Char. 139: 02 --> 1 
      Char. 156: 0 --> 1 
      Char. 284: 1 --> 0 
      Char. 331: 2 --> 1 
    Procolpochelys_charlestonensis : 
      Char. 198: 0 --> 1 
      Char. 203: 1 --> 0 
      Char. 212: 1 --> 0 
      Char. 221: 1 --> 0 
    Peritresius_martini : 
      Char. 229: 1 --> 0 
      Char. 278: 0 --> 1 
      Char. 296: 0 --> 1 
      Char. 318: 0 --> 1 
    Ctenochelys : 
      Char. 5: 0 --> 1 
      Char. 16: 1 --> 0 
      Char. 58: 0 --> 1 
      Char. 65: 0 --> 1 
      Char. 66: 0 --> 1 
      Char. 67: 2 --> 1 
      Char. 105: 0 --> 1 
      Char. 139: 2 --> 1 
      Char. 162: 0 --> 1 
      Char. 163: 0 --> 1 
    Cabindachelys_landanensis : 
      Char. 21: 1 --> 2 
    Oligochelone_rupelensis : 
      No autapomorphies 
    Erquelinnesia_gosseleti : 
      Char. 13: 0 --> 1 
      Char. 48: 0 --> 1 
      Char. 229: 1 --> 0 
      Char. 333: 1 --> 0 
    Toxochelys_latiremis : 
      Char. 13: 0 --> 1 
      Char. 65: 1 --> 0 
      Char. 136: 0 --> 1 
      Char. 145: 0 --> 1 
      Char. 173: 0 --> 1 
      Char. 183: 0 --> 1 
      Char. 199: 0 --> 1 
      Char. 274: 0 --> 1 
      Char. 276: 0 --> 1 
      Char. 277: 0 --> 1 
      Char. 305: 1 --> 0 
    Chelydra_serpentina : 
      Char. 8: 1 --> 0 
      Char. 24: 0 --> 1 
      Char. 28: 1 --> 0 
      Char. 142: 0 --> 1 
      Char. 197: 1 --> 2 
      Char. 221: 0 --> 2 
    Macrochelys_temminckii : 
      Char. 65: 1 --> 0 
      Char. 84: 0 --> 1 
      Char. 117: 0 --> 1 
      Char. 124: 1 --> 0 
      Char. 140: 1 --> 0 
      Char. 143: 0 --> 1 
      Char. 150: 1 --> 0 
      Char. 226: 1 --> 0 
      Char. 303: 1 --> 2 
    Sternotherus_odoratus : 
      Char. 97: 1 --> 0 
      Char. 99: 0 --> 1 
      Char. 116: 1 --> 0 
      Char. 117: 2 --> 0 
      Char. 129: 1 --> 0 
      Char. 138: 0 --> 1 
      Char. 176: 1 --> 0 
      Char. 210: 0 --> 1 
    Staurotypus_salvinii : 
      Char. 38: 0 --> 1 
      Char. 49: 1 --> 0 
      Char. 106: 0 --> 1 
      Char. 140: 1 --> 0 
    Kinosternon_subrubrum : 
      Char. 52: 0 --> 1 
      Char. 111: 1 --> 0 
      Char. 115: 0 --> 1 
      Char. 126: 0 --> 1 
      Char. 142: 0 --> 1 
      Char. 160: 1 --> 0 
      Char. 182: 0 --> 1 
      Char. 207: 1 --> 0 
      Char. 325: 0 --> 1 
    Dermatemys_mawii : 
      Char. 64: 0 --> 1 
      Char. 105: 1 --> 0 
      Char. 116: 1 --> 0 
      Char. 140: 1 --> 0 
      Char. 209: 0 --> 1 
      Char. 258: 0 --> 1 
      Char. 269: 0 --> 1 
      Char. 286: 1 --> 0 
    Baptemys_wyomingensis : 
      Char. 120: 0 --> 1 
      Char. 121: 0 --> 2 
      Char. 143: 0 --> 1 
      Char. 150: 1 --> 0 
      Char. 173: 0 --> 1 
      Char. 185: 0 --> 1 
      Char. 256: 0 --> 1 
      Char. 322: 0 --> 1 
    Emarginachelys_cretacea : 
      Char. 29: 1 --> 0 
      Char. 108: 2 --> 1 
      Char. 110: 0 --> 1 
      Char. 124: 1 --> 0 
      Char. 248: 0 --> 2 
    Chrysemys_picta : 
      Char. 22: 1 --> 0 
      Char. 38: 0 --> 1 
      Char. 58: 0 --> 2 
      Char. 68: 0 --> 1 
      Char. 114: 0 --> 1 
      Char. 121: 0 --> 1 
      Char. 123: 0 --> 1 
      Char. 127: 1 --> 0 
      Char. 234: 1 --> 0 
      Char. 250: 0 --> 1 
      Char. 256: 0 --> 1 
      Char. 273: 0 --> 1 
      Char. 289: 0 --> 1 
    Emys_orbicularis : 
      Char. 28: 1 --> 0 
      Char. 65: 2 --> 0 
      Char. 72: 1 --> 0 
      Char. 91: 1 --> 0 
      Char. 142: 0 --> 1 
      Char. 145: 0 --> 1 
      Char. 237: 0 --> 1 
      Char. 257: 0 --> 1 
      Char. 258: 1 --> 0 
      Char. 271: 0 --> 1 
    Geoclemys_hamiltonii : 
      Char. 26: 0 --> 1 
      Char. 42: 0 --> 1 
      Char. 67: 0 --> 1 
      Char. 68: 0 --> 1 
      Char. 121: 0 --> 3 
      Char. 122: 0 --> 1 
      Char. 189: 0 --> 1 
      Char. 190: 0 --> 1 
      Char. 207: 0 --> 1 
      Char. 257: 0 --> 1 
      Char. 271: 0 --> 1 
      Char. 333: 0 --> 1 
    Testudo_hermanni : 
      Char. 42: 0 --> 1 
      Char. 66: 1 --> 0 
      Char. 101: 1 --> 0 
      Char. 114: 0 --> 1 
      Char. 122: 0 --> 1 
      Char. 184: 0 --> 1 
    Gopherus_polyphemus : 
      Char. 21: 1 --> 2 
      Char. 22: 1 --> 0 
      Char. 54: 0 --> 1 
      Char. 71: 0 --> 1 
      Char. 103: 0 --> 1 
      Char. 125: 0 --> 1 
      Char. 127: 1 --> 0 
      Char. 140: 1 --> 0 
    Chelonoidis_sp. : 
      Char. 13: 0 --> 1 
      Char. 40: 1 --> 0 
      Char. 162: 0 --> 1 
      Char. 198: 1 --> 0 
      Char. 207: 0 --> 1 
      Char. 225: 1 --> 0 
      Char. 234: 0 --> 1 
      Char. 249: 0 --> 1 
      Char. 250: 1 --> 0 
      Char. 251: 0 --> 1 
      Char. 257: 0 --> 2 
      Char. 273: 1 --> 0 
      Char. 278: 1 --> 0 
      Char. 281: 1 --> 0 
      Char. 296: 1 --> 0 
      Char. 304: 1 --> 2 
      Char. 305: 1 --> 0 
      Char. 318: 1 --> 0 
    Platysternon_megacephalum : 
      Char. 16: 0 --> 1 
      Char. 18: 2 --> 0 
      Char. 32: 0 --> 1 
      Char. 35: 1 --> 0 
      Char. 40: 1 --> 0 
      Char. 43: 0 --> 1 
      Char. 52: 0 --> 1 
      Char. 58: 0 --> 1 
      Char. 65: 2 --> 1 
      Char. 75: 1 --> 0 
      Char. 77: 1 --> 2 
      Char. 95: 1 --> 0 
      Char. 101: 1 --> 0 
      Char. 102: 0 --> 1 
      Char. 110: 0 --> 1 
      Char. 125: 0 --> 1 
      Char. 126: 0 --> 1 
      Char. 139: 0 --> 2 
      Char. 140: 1 --> 0 
      Char. 143: 0 --> 1 
      Char. 160: 1 --> 0 
      Char. 164: 0 --> 1 
      Char. 182: 0 --> 1 
      Char. 185: 0 --> 1 
      Char. 201: 1 --> 0 
      Char. 207: 0 --> 1 
      Char. 251: 0 --> 1 
      Char. 257: 0 --> 2 
      Char. 281: 1 --> 0 
      Char. 296: 1 --> 0 
      Char. 304: 1 --> 2 
      Char. 305: 1 --> 0 
    Apalone_spinifera : 
      Char. 58: 0 --> 1 
      Char. 96: 1 --> 0 
      Char. 346: 1 --> 0 
    Pelodiscus_sinensis : 
      Char. 123: 0 --> 1 
    Lissemys_punctata : 
      Char. 29: 1 --> 0 
      Char. 69: 1 --> 0 
      Char. 101: 1 --> 0 
      Char. 104: 1 --> 2 
      Char. 165: 1 --> 0 
      Char. 185: 1 --> 0 
    Carettochelys_insculpta : 
      No autapomorphies 
    Allaeochelys_libyca : 
      Char. 127: 1 --> 0 
    Petrochelys_kyrgyzensis : 
      No autapomorphies 
    Adocus_beatus : 
      Char. 58: 0 --> 2 
      Char. 81: 0 --> 1 
      Char. 143: 0 --> 1 
      Char. 148: 2 --> 1 
      Char. 200: 0 --> 1 
      Char. 234: 1 --> 0 
      Char. 285: 1 --> 0 
    Chelus_fimbriatus : 
      Char. 5: 1 --> 0 
      Char. 22: 1 --> 0 
      Char. 48: 0 --> 1 
      Char. 129: 1 --> 0 
      Char. 149: 1 --> 0 
      Char. 160: 1 --> 0 
      Char. 189: 0 --> 1 
      Char. 190: 0 --> 1 
      Char. 201: 1 --> 0 
      Char. 209: 1 --> 0 
      Char. 225: 1 --> 0 
      Char. 266: 0 --> 2 
      Char. 268: 0 --> 1 
      Char. 271: 0 --> 1 
      Char. 281: 0 --> 1 
      Char. 282: 0 --> 1 
    Phrynops_geoffroanus : 
      Char. 104: 0 --> 1 
      Char. 142: 0 --> 1 
      Char. 191: 1 --> 0 
      Char. 204: 0 --> 1 
      Char. 295: 1 --> 0 
    Elseya_dentata : 
      Char. 16: 0 --> 1 
      Char. 18: 2 --> 0 
      Char. 23: 0 --> 1 
      Char. 58: 0 --> 2 
      Char. 60: 0 --> 1 
      Char. 173: 1 --> 0 
      Char. 175: 0 --> 1 
      Char. 176: 1 --> 0 
      Char. 184: 0 --> 1 
      Char. 252: 1 --> 0 
      Char. 333: 0 --> 1 
      Char. 345: 0 --> 1 
    Chelodina_longicollis : 
      Char. 12: 0 --> 1 
      Char. 82: 0 --> 1 
      Char. 104: 0 --> 1 
      Char. 129: 1 --> 0 
      Char. 180: 1 --> 0 
      Char. 266: 0 --> 1 
    Araripemys_barretoi : 
      Char. 38: 0 --> 1 
      Char. 73: 0 --> 1 
      Char. 95: 1 --> 2 
      Char. 96: 0 --> 1 
      Char. 116: 1 --> 0 
      Char. 180: 1 --> 0 
      Char. 189: 0 --> 1 
      Char. 190: 0 --> 1 
      Char. 192: 3 --> 4 
      Char. 207: 1 --> 0 
      Char. 211: 0 --> 1 
      Char. 231: 0 --> 1 
      Char. 235: 0 --> 1 
      Char. 236: 0 --> 1 
      Char. 247: 0 --> 1 
      Char. 248: 0 --> 1 
      Char. 265: 0 --> 1 
      Char. 275: 0 --> 1 
      Char. 345: 0 --> 1 
    Podocnemis_unifilis : 
      Char. 18: 2 --> 0 
      Char. 30: 0 --> 1 
      Char. 42: 0 --> 1 
      Char. 55: 0 --> 1 
      Char. 96: 0 --> 1 
      Char. 116: 1 --> 0 
      Char. 117: 0 --> 2 
      Char. 154: 1 --> 0 
      Char. 159: 1 --> 0 
      Char. 271: 0 --> 1 
      Char. 330: 0 --> 1 
      Char. 344: 0 --> 1 
      Char. 345: 0 --> 1 
    Pelomedusa_subrufa : 
      Char. 22: 1 --> 0 
      Char. 38: 0 --> 1 
      Char. 124: 0 --> 2 
      Char. 125: 0 --> 1 
      Char. 142: 0 --> 1 
      Char. 144: 1 --> 0 
      Char. 152: 0 --> 1 
      Char. 155: 1 --> 0 
    Galianemys_whitei : 
      Char. 32: 0 --> 1 
      Char. 34: 1 --> 0 
      Char. 43: 0 --> 1 
      Char. 84: 0 --> 1 
      Char. 114: 0 --> 1 
      Char. 132: 0 --> 1 
      Char. 139: 0 --> 2 
      Char. 153: 1 --> 0 
    Annemys_levensis : 
      Char. 137: 0 --> 1 
      Char. 209: 0 --> 1 
      Char. 229: 1 --> 0 
    Annemys_latiens : 
      Char. 88: 1 --> 0 
      Char. 122: 0 --> 1 
    Annemys_sp._IVPP_V18106 : 
      Char. 81: 0 --> 1 
      Char. 97: 1 --> 0 
      Char. 124: 0 --> 1 
      Char. 132: 0 --> 1 
      Char. 144: 1 --> 0 
      Char. 156: 0 --> 1 
    Xinjiangchelys_wusu : 
      Char. 263: 1 --> 0 
    Xinjiangchelys_radiplicatoides : 
      Char. 91: 0 --> 1 
      Char. 95: 1 --> 2 
      Char. 110: 1 --> 0 
      Char. 186: 0 --> 1 
    Sinemys_gamera : 
      Char. 1: 0 --> 1 
    Sinemys_lens : 
      Char. 108: 2 --> 1 
    Dracochelys_bicuspis : 
      Char. 53: 0 --> 1 
      Char. 58: 0 --> 1 
      Char. 81: 0 --> 1 
      Char. 117: 0 --> 2 
      Char. 147: 1 --> 0 
      Char. 193: 0 --> 1 
      Char. 219: 0 --> 1 
      Char. 282: 0 --> 1 
    Ordosemys_sp._IVPP_V12092 : 
      Char. 38: 0 --> 1 
      Char. 80: 0 --> 1 
      Char. 100: 0 --> 2 
      Char. 117: 0 --> 2 
      Char. 135: 0 --> 1 
      Char. 260: 0 --> 1 
    Judithemys_sukhanovi : 
      Char. 34: 2 --> 1 
      Char. 150: 1 --> 0 
    Kirgizemys_hoburensis : 
      Char. 90: 2 --> 1 
      Char. 108: 2 --> 1 
      Char. 155: 1 --> 0 
      Char. 164: 1 --> 0 
      Char. 204: 0 --> 1 
      Char. 277: 0 --> 1 
    Kirgizemys_dmitrievi : 
      Char. 61: 1 --> 0 
      Char. 97: 1 --> 0 
      Char. 141: 0 --> 1 
      Char. 162: 0 --> 1 
    Meiolania_planiceps : 
      Char. 25: 1 --> 0 
      Char. 33: 0 --> 1 
      Char. 36: 0 --> 1 
      Char. 37: 0 --> 1 
      Char. 58: 01 --> 2 
      Char. 66: 0 --> 1 
      Char. 75: 0 --> 1 
      Char. 77: 1 --> 3 
      Char. 78: 0 --> 1 
      Char. 90: 1 --> 2 
      Char. 112: 0 --> 1 
      Char. 140: 1 --> 0 
      Char. 143: 1 --> 0 
      Char. 148: 0 --> 1 
      Char. 160: 1 --> 0 
      Char. 232: 0 --> 1 
      Char. 235: 0 --> 1 
      Char. 252: 0 --> 1 
      Char. 253: 0 --> 1 
      Char. 284: 0 --> 1 
      Char. 306: 0 --> 1 
    Chubutemys_copelloi : 
      Char. 3: 0 --> 1 
      Char. 27: 1 --> 0 
      Char. 29: 1 --> 0 
      Char. 62: 0 --> 1 
      Char. 96: 0 --> 1 
      Char. 283: 0 --> 1 
    Eubaena_cephalica : 
      Char. 6: 1 --> 2 
      Char. 11: 1 --> 0 
      Char. 15: 0 --> 1 
      Char. 75: 0 --> 1 
      Char. 87: 0 --> 1 
      Char. 90: 1 --> 2 
      Char. 130: 0 --> 1 
      Char. 163: 0 --> 1 
    Arundelemys_dardeni : 
      Char. 106: 0 --> 1 
      Char. 123: 1 --> 0 
      Char. 126: 0 --> 1 
    Pleurosternon_bullockii : 
      Char. 35: 0 --> 1 
      Char. 58: 1 --> 0 
      Char. 132: 1 --> 2 
      Char. 192: 0 --> 3 
      Char. 221: 1 --> 0 
      Char. 223: 0 --> 1 
      Char. 264: 0 --> 1 
    Glyptops_plicatulus : 
      No autapomorphies 
    Kallokibotion_bajazidi : 
      Char. 60: 0 --> 1 
      Char. 79: 1 --> 2 
      Char. 118: 0 --> 1 
      Char. 130: 0 --> 1 
      Char. 145: 0 --> 1 
      Char. 176: 0 --> 1 
      Char. 222: 0 --> 1 
      Char. 257: 0 --> 2 
    Eileanchelys_waldmanni : 
      Char. 204: 0 --> 1 
    Kayentachelys_aprix : 
      Char. 84: 0 --> 1 
      Char. 131: 2 --> 1 
      Char. 218: 1 --> 0 
      Char. 221: 1 --> 0 
    Australochelys_africanus : 
      Char. 130: 0 --> 1 
    Proganochelys_quenstedtii : 
      No autapomorphies 
   Node 99 : 
      No synapomorphies 
   Node 100 : 
      Char. 81: 0 --> 1 
      Char. 83: 0 --> 1 
      Char. 114: 0 --> 1 
   Node 101 : 
      Char. 2: 0 --> 1 
      Char. 13: 0 --> 1 
      Char. 121: 2 --> 0 
      Char. 124: 1 --> 0 
      Char. 148: 0 --> 1 
      Char. 239: 0 --> 1 
      Char. 253: 0 --> 1 
   Node 102 : 
      Char. 16: 1 --> 0 
      Char. 34: 0 --> 1 
      Char. 47: 0 --> 1 
      Char. 110: 0 --> 1 
      Char. 120: 1 --> 0 
      Char. 229: 0 --> 1 
      Char. 334: 0 --> 1 
   Node 103 : 
      Char. 11: 0 --> 1 
      Char. 156: 1 --> 0 
      Char. 245: 0 --> 1 
      Char. 280: 1 --> 0 
   Node 104 : 
      Char. 91: 0 --> 1 
      Char. 107: 0 --> 1 
      Char. 108: 1 --> 2 
      Char. 121: 0 --> 2 
   Node 105 : 
      Char. 21: 0 --> 1 
      Char. 65: 0 --> 2 
      Char. 79: 0 --> 1 
      Char. 111: 0 --> 1 
      Char. 120: 0 --> 1 
      Char. 146: 0 --> 1 
      Char. 308: 0 --> 1 
   Node 106 : 
      Char. 4: 1 --> 0 
      Char. 8: 0 --> 1 
      Char. 10: 0 --> 1 
      Char. 66: 1 --> 0 
      Char. 77: 0 --> 1 
      Char. 108: 0 --> 1 
      Char. 114: 1 --> 0 
      Char. 119: 0 --> 1 
      Char. 131: 0 --> 2 
      Char. 140: 2 --> 1 
   Node 107 : 
      No synapomorphies 
   Node 108 : 
      Char. 94: 0 --> 1 
      Char. 100: 0 --> 1 
      Char. 156: 0 --> 1 
   Node 109 : 
      Char. 27: 1 --> 0 
      Char. 39: 0 --> 1 
      Char. 58: 0 --> 1 
      Char. 133: 0 --> 2 
   Node 110 : 
      Char. 256: 0 --> 1 
      Char. 280: 0 --> 1 
      Char. 333: 0 --> 1 
      Char. 353: 0 --> 1 
   Node 111 : 
      Char. 141: 0 --> 1 
   Node 112 : 
      Char. 90: 1 --> 2 
      Char. 123: 1 --> 0 
      Char. 129: 0 --> 1 
      Char. 218: 1 --> 0 
   Node 113 : 
      Char. 3: 0 --> 1 
      Char. 49: 1 --> 0 
      Char. 56: 0 --> 1 
      Char. 67: 0 --> 2 
      Char. 99: 0 --> 1 
      Char. 121: 0 --> 1 
      Char. 129: 0 --> 1 
      Char. 174: 0 --> 1 
      Char. 176: 0 --> 1 
      Char. 181: 0 --> 1 
   Node 114 : 
      Char. 55: 0 --> 1 
      Char. 111: 1 --> 0 
   Node 115 : 
      Char. 21: 1 --> 2 
      Char. 77: 1 --> 2 
   Node 116 : 
      Char. 34: 1 --> 0 
      Char. 57: 0 --> 1 
      Char. 68: 0 --> 1 
      Char. 81: 1 --> 0 
      Char. 109: 0 --> 1 
      Char. 114: 1 --> 0 
      Char. 133: 0 --> 1 
      Char. 186: 0 --> 1 
   Node 117 : 
      Char. 9: 0 --> 1 
   Node 118 : 
      Char. 14: 1 --> 2 
      Char. 259: 1 --> 0 
   Node 119 : 
      Char. 3: 1 --> 0 
   Node 120 : 
      Char. 153: 1 --> 0 
      Char. 162: 1 --> 0 
   Node 121 : 
      Char. 22: 1 --> 0 
      Char. 175: 0 --> 1 
   Node 122 : 
      Char. 62: 0 --> 1 
      Char. 75: 1 --> 0 
      Char. 92: 0 --> 1 
      Char. 100: 0 --> 1 
      Char. 104: 0 --> 1 
      Char. 117: 0 --> 2 
      Char. 221: 1 --> 0 
      Char. 248: 1 --> 2 
      Char. 338: 0 --> 1 
   Node 123 : 
      Char. 18: 1 --> 0 
      Char. 141: 0 --> 1 
      Char. 162: 0 --> 1 
      Char. 223: 0 --> 1 
      Char. 259: 0 --> 1 
      Char. 312: 0 --> 1 
      Char. 313: 0 --> 1 
      Char. 327: 1 --> 0 
      Char. 333: 0 --> 1 
      Char. 340: 0 --> 1 
      Char. 344: 0 --> 1 
      Char. 351: 0 --> 1 
      Char. 353: 0 --> 1 
   Node 124 : 
      Char. 39: 0 --> 1 
      Char. 67: 0 --> 1 
      Char. 95: 1 --> 0 
      Char. 106: 0 --> 1 
      Char. 116: 1 --> 0 
      Char. 124: 1 --> 0 
      Char. 133: 0 --> 2 
      Char. 140: 1 --> 2 
      Char. 150: 1 --> 0 
      Char. 195: 0 --> 1 
      Char. 211: 0 --> 1 
      Char. 222: 0 --> 1 
      Char. 235: 0 --> 1 
      Char. 239: 1 --> 0 
      Char. 240: 0 --> 1 
      Char. 251: 0 --> 1 
      Char. 260: 0 --> 1 
      Char. 331: 0 --> 2 
      Char. 336: 0 --> 1 
      Char. 341: 0 --> 1 
      Char. 349: 0 --> 1 
      Char. 355: 0 --> 1 
   Node 125 : 
      Char. 0: 1 --> 0 
      Char. 18: 2 --> 1 
      Char. 28: 1 --> 0 
      Char. 96: 1 --> 0 
      Char. 164: 0 --> 1 
      Char. 248: 0 --> 1 
      Char. 290: 1 --> 0 
      Char. 292: 1 --> 0 
      Char. 301: 1 --> 0 
   Node 126 : 
      Char. 65: 2 --> 1 
      Char. 176: 0 --> 1 
      Char. 247: 0 --> 1 
   Node 127 : 
      Char. 124: 0 --> 1 
      Char. 150: 0 --> 1 
      Char. 265: 0 --> 1 
      Char. 277: 1 --> 0 
   Node 128 : 
      Char. 13: 1 --> 0 
      Char. 69: 0 --> 1 
      Char. 96: 0 --> 1 
      Char. 123: 1 --> 0 
      Char. 164: 1 --> 0 
      Char. 207: 1 --> 0 
      Char. 282: 0 --> 1 
      Char. 290: 0 --> 1 
      Char. 292: 0 --> 1 
      Char. 294: 0 --> 1 
      Char. 301: 0 --> 1 
   Node 129 : 
      Char. 0: 0 --> 1 
      Char. 28: 0 --> 1 
      Char. 90: 1 --> 2 
      Char. 129: 0 --> 1 
      Char. 148: 1 --> 2 
      Char. 279: 0 --> 1 
      Char. 298: 0 --> 2 
   Node 130 : 
      Char. 15: 0 --> 1 
      Char. 35: 0 --> 1 
      Char. 186: 0 --> 1 
      Char. 277: 0 --> 1 
      Char. 284: 0 --> 1 
   Node 131 : 
      Char. 116: 0 --> 1 
      Char. 207: 0 --> 1 
      Char. 228: 0 --> 1 
      Char. 293: 0 --> 1 
   Node 132 : 
      No synapomorphies 
   Node 133 : 
      Char. 15: 1 --> 0 
      Char. 67: 1 --> 0 
      Char. 94: 01 --> 2 
   Node 134 : 
      Char. 3: 1 --> 0 
      Char. 116: 0 --> 1 
      Char. 129: 1 --> 0 
      Char. 195: 1 --> 0 
      Char. 240: 1 --> 2 
   Node 135 : 
      Char. 19: 0 --> 1 
      Char. 76: 2 --> 1 
      Char. 223: 1 --> 0 
   Node 136 : 
      Char. 0: 0 --> 1 
      Char. 11: 1 --> 0 
      Char. 52: 0 --> 1 
      Char. 65: 1 --> 0 
      Char. 99: 0 --> 2 
      Char. 103: 0 --> 1 
      Char. 117: 2 --> 0 
   Node 137 : 
      Char. 11: 1 --> 0 
      Char. 16: 0 --> 1 
      Char. 53: 0 --> 1 
      Char. 94: 0 --> 2 
      Char. 97: 1 --> 0 
      Char. 99: 0 --> 2 
      Char. 111: 1 --> 0 
      Char. 150: 0 --> 1 
      Char. 331: 2 --> 3 
      Char. 332: 0 --> 1 
   Node 138 : 
      Char. 22: 1 --> 0 
      Char. 145: 0 --> 1 
   Node 139 : 
      Char. 15: 1 --> 0 
      Char. 105: 1 --> 0 
      Char. 114: 0 --> 1 
      Char. 215: 0 --> 1 
   Node 140 : 
      Char. 145: 1 --> 0 
      Char. 203: 1 --> 0 
   Node 141 : 
      Char. 233: 0 --> 1 
      Char. 312: 1 --> 0 
   Node 142 : 
      Char. 7: 0 --> 1 
      Char. 29: 1 --> 0 
      Char. 114: 1 --> 0 
   Node 143 : 
      Char. 5: 0 --> 1 
      Char. 151: 0 --> 1 
      Char. 216: 2 --> 1 
      Char. 301: 0 --> 1 
      Char. 325: 0 --> 1 
      Char. 335: 0 --> 1 
      Char. 352: 0 --> 1 
   Node 144 : 
      Char. 329: 0 --> 1 
   Node 145 : 
      No synapomorphies 
   Node 146 : 
      Char. 16: 0 --> 1 
      Char. 44: 0 --> 1 
      Char. 49: 1 --> 0 
      Char. 94: 0 --> 2 
      Char. 325: 1 --> 0 
   Node 147 : 
      Char. 28: 0 --> 1 
      Char. 55: 0 --> 1 
      Char. 56: 0 --> 1 
      Char. 67: 1 --> 2 
      Char. 68: 0 --> 1 
      Char. 100: 0 --> 2 
      Char. 102: 0 --> 1 
   Node 148 : 
      Char. 65: 1 --> 0 
      Char. 103: 0 --> 1 
      Char. 110: 0 --> 1 
      Char. 162: 1 --> 0 
   Node 149 : 
      Char. 79: 2 --> 1 
      Char. 179: 1 --> 0 
   Node 150 : 
      Char. 114: 1 --> 0 
      Char. 236: 1 --> 0 
      Char. 240: 1 --> 0 
   Node 151 : 
      Char. 24: 0 --> 1 
   Node 152 : 
      Char. 116: 0 --> 1 
   Node 153 : 
      Char. 174: 0 --> 1 
   Node 154 : 
      Char. 189: 0 --> 1 
      Char. 190: 0 --> 1 
      Char. 194: 1 --> 0 
      Char. 199: 0 --> 1 
      Char. 225: 1 --> 0 
   Node 155 : 
      No synapomorphies 
   Node 156 : 
      Char. 11: 1 --> 0 
      Char. 52: 0 --> 1 
      Char. 77: 1 --> 2 
      Char. 95: 1 --> 0 
      Char. 114: 0 --> 1 
      Char. 126: 0 --> 1 
      Char. 175: 0 --> 1 
      Char. 178: 0 --> 1 
      Char. 201: 1 --> 0 
      Char. 211: 0 --> 1 
      Char. 225: 1 --> 0 
      Char. 235: 0 --> 1 
      Char. 248: 0 --> 2 
      Char. 251: 0 --> 1 
      Char. 259: 0 --> 1 
      Char. 260: 0 --> 1 
      Char. 276: 0 --> 1 
      Char. 304: 1 --> 2 
      Char. 305: 1 --> 0 
   Node 157 : 
      Char. 196: 0 --> 1 
   Node 158 : 
      Char. 24: 0 --> 1 
      Char. 185: 0 --> 1 
      Char. 208: 0 --> 1 
      Char. 242: 0 --> 1 
      Char. 269: 0 --> 1 
      Char. 270: 0 --> 1 
   Node 159 : 
      Char. 11: 1 --> 0 
      Char. 17: 0 --> 1 
      Char. 26: 0 --> 1 
      Char. 32: 0 --> 1 
      Char. 132: 0 --> 1 
      Char. 158: 0 --> 1 
      Char. 206: 1 --> 2 
      Char. 237: 0 --> 1 
      Char. 274: 0 --> 1 
      Char. 322: 0 --> 1 
   Node 160 : 
      Char. 323: 0 --> 1 
      Char. 344: 0 --> 1 
   Node 161 : 
      Char. 21: 1 --> 2 
      Char. 22: 1 --> 0 
      Char. 54: 0 --> 1 
      Char. 67: 0 --> 1 
      Char. 117: 0 --> 2 
      Char. 207: 0 --> 1 
      Char. 272: 0 --> 1 
   Node 162 : 
      Char. 34: 0 --> 1 
      Char. 79: 2 --> 1 
      Char. 97: 1 --> 0 
      Char. 157: 0 --> 1 
      Char. 176: 1 --> 0 
      Char. 177: 0 --> 1 
      Char. 247: 1 --> 0 
      Char. 250: 0 --> 1 
   Node 163 : 
      Char. 105: 1 --> 0 
      Char. 122: 0 --> 1 
      Char. 155: 1 --> 0 
   Node 164 : 
      Char. 225: 1 --> 0 
      Char. 344: 0 --> 1 
   Node 165 : 
      Char. 97: 1 --> 0 
      Char. 258: 0 --> 1 
      Char. 288: 0 --> 1 
   Node 166 : 
      Char. 66: 0 --> 1 
      Char. 72: 1 --> 0 
      Char. 156: 0 --> 1 
      Char. 234: 1 --> 0 
      Char. 249: 1 --> 0 
      Char. 250: 0 --> 1 
      Char. 273: 0 --> 1 
   Node 167 : 
      Char. 75: 1 --> 0 
   Node 168 : 
      Char. 27: 1 --> 0 
      Char. 58: 0 --> 2 
      Char. 76: 2 --> 1 
      Char. 77: 1 --> 2 
      Char. 142: 0 --> 1 
      Char. 155: 1 --> 0 
      Char. 201: 1 --> 0 
   Node 169 : 
      No synapomorphies 
   Node 170 : 
      Char. 164: 0 --> 1 
   Node 171 : 
      Char. 13: 0 --> 1 
      Char. 26: 0 --> 1 
      Char. 30: 0 --> 1 
      Char. 40: 1 --> 0 
      Char. 42: 0 --> 1 
      Char. 50: 0 --> 1 
      Char. 51: 0 --> 1 
      Char. 60: 0 --> 1 
      Char. 80: 0 --> 1 
      Char. 105: 1 --> 0 
      Char. 149: 1 --> 0 
      Char. 187: 0 --> 1 
      Char. 205: 0 --> 1 
      Char. 220: 0 --> 1 
      Char. 235: 0 --> 1 
      Char. 236: 0 --> 1 
      Char. 245: 1 --> 3 
      Char. 247: 0 --> 1 
      Char. 248: 0 --> 3 
      Char. 251: 0 --> 1 
      Char. 285: 1 --> 2 
      Char. 330: 0 --> 1 
      Char. 350: 0 --> 1 
   Node 172 : 
      Char. 5: 0 --> 1 
      Char. 48: 0 --> 1 
      Char. 49: 1 --> 0 
      Char. 62: 0 --> 1 
      Char. 64: 0 --> 1 
      Char. 71: 0 --> 1 
      Char. 77: 1 --> 2 
      Char. 95: 1 --> 2 
      Char. 99: 0 --> 1 
      Char. 104: 0 --> 1 
      Char. 113: 0 --> 1 
      Char. 114: 0 --> 1 
      Char. 133: 0 --> 1 
      Char. 191: 0 --> 1 
      Char. 262: 0 --> 1 
      Char. 324: 0 --> 1 
      Char. 327: 1 --> 0 
      Char. 333: 0 --> 1 
      Char. 344: 0 --> 1 
   Node 173 : 
      Char. 17: 0 --> 1 
      Char. 21: 1 --> 2 
      Char. 22: 1 --> 0 
      Char. 38: 0 --> 1 
      Char. 54: 0 --> 1 
      Char. 117: 0 --> 1 
      Char. 185: 0 --> 1 
      Char. 286: 1 --> 0 
      Char. 323: 0 --> 1 
   Node 174 : 
      Char. 85: 0 --> 1 
      Char. 117: 1 --> 2 
      Char. 121: 0 --> 3 
      Char. 125: 0 --> 1 
      Char. 138: 0 --> 1 
   Node 175 : 
      Char. 164: 1 --> 0 
   Node 176 : 
      Char. 3: 1 --> 0 
      Char. 31: 0 --> 1 
      Char. 34: 1 --> 2 
      Char. 186: 1 --> 0 
      Char. 287: 0 --> 3 
      Char. 288: 0 --> 1 
   Node 177 : 
      Char. 6: 0 --> 1 
      Char. 72: 1 --> 0 
      Char. 124: 0 --> 2 
      Char. 152: 0 --> 1 
      Char. 155: 1 --> 0 
      Char. 173: 0 --> 1 
      Char. 176: 0 --> 1 
      Char. 191: 0 --> 1 
      Char. 295: 0 --> 1 
   Node 178 : 
      Char. 4: 0 --> 1 
      Char. 5: 0 --> 1 
      Char. 41: 0 --> 1 
      Char. 70: 0 --> 1 
      Char. 87: 0 --> 1 
      Char. 93: 0 --> 1 
      Char. 97: 1 --> 0 
      Char. 105: 1 --> 0 
      Char. 107: 1 --> 2 
      Char. 108: 2 --> 0 
      Char. 133: 0 --> 1 
      Char. 159: 0 --> 1 
      Char. 250: 0 --> 1 
      Char. 258: 0 --> 1 
      Char. 264: 0 --> 1 
      Char. 283: 0 --> 1 
      Char. 287: 2 --> 0 
      Char. 317: 0 --> 1 
      Char. 327: 1 --> 0 
   Node 179 : 
      Char. 208: 0 --> 1 
      Char. 210: 0 --> 1 
      Char. 346: 1 --> 0 
   Node 180 : 
      Char. 58: 0 --> 2 
      Char. 61: 1 --> 2 
      Char. 73: 0 --> 1 
      Char. 164: 1 --> 0 
   Node 181 : 
      Char. 21: 1 --> 2 
      Char. 54: 0 --> 1 
      Char. 82: 0 --> 1 
   Node 182 : 
      Char. 38: 0 --> 1 
      Char. 126: 0 --> 1 
      Char. 204: 0 --> 1 
      Char. 232: 0 --> 1 
      Char. 263: 0 --> 1 
      Char. 276: 0 --> 1 
   Node 183 : 
      Char. 6: 0 --> 1 
      Char. 146: 1 --> 0 
   Node 184 : 
      Char. 1: 0 --> 1 
   Node 185 : 
      Char. 75: 0 --> 1 
      Char. 76: 2 --> 1 
   Node 186 : 
      Char. 6: 0 --> 1 
      Char. 34: 1 --> 2 
      Char. 77: 1 --> 2 
      Char. 97: 1 --> 0 
      Char. 135: 0 --> 1 
   Node 187 : 
      Char. 211: 0 --> 1 
      Char. 231: 0 --> 1 
      Char. 247: 0 --> 1 
   Node 188 : 
      Char. 13: 0 --> 1 
      Char. 65: 1 --> 2 
   Node 189 : 
      Char. 34: 0 --> 2 
      Char. 135: 0 --> 1 
      Char. 142: 0 --> 1 
      Char. 148: 2 --> 1 
   Node 190 : 
      Char. 117: 0 --> 2 
      Char. 132: 0 --> 1 
      Char. 138: 0 --> 1 
   Node 191 : 
      Char. 6: 0 --> 1 
      Char. 43: 0 --> 1 
      Char. 146: 1 --> 2 
   Node 192 : 
      Char. 2: 0 --> 1 
      Char. 76: 2 --> 1 
      Char. 95: 1 --> 2 
      Char. 108: 2 --> 1 
      Char. 133: 0 --> 1 
   Node 193 : 
      Char. 6: 0 --> 1 
      Char. 11: 0 --> 1 
      Char. 28: 0 --> 1 
      Char. 47: 0 --> 1 
      Char. 110: 0 --> 1 
      Char. 173: 0 --> 1 
 
Tree 9 : 
    Thalssemys_bruntrutana : 
      Char. 206: 1 --> 2 
      Char. 219: 0 --> 1 
      Char. 236: 0 --> 1 
      Char. 248: 0 --> 1 
      Char. 252: 0 --> 1 
      Char. 307: 1 --> 0 
      Char. 312: 0 --> 1 
      Char. 331: 0 --> 1 
      Char. 341: 0 --> 1 
      Char. 342: 0 --> 2 
      Char. 344: 0 --> 1 
      Char. 349: 0 --> 1 
      Char. 350: 0 --> 1 
      Char. 355: 0 --> 1 
    NKMB_Wat18_211 : 
      No autapomorphies 
    Jurassichelon_oleronensis : 
      Char. 62: 0 --> 1 
      Char. 75: 0 --> 1 
      Char. 81: 1 --> 0 
      Char. 95: 0 --> 1 
      Char. 111: 1 --> 0 
    Portlandemys_mcdowelli : 
      Char. 182: 1 --> 0 
    Plesiochelys_planiceps : 
      Char. 34: 1 --> 2 
      Char. 62: 0 --> 1 
    Plesiochelys_etalloni : 
      Char. 3: 0 --> 1 
      Char. 105: 1 --> 0 
      Char. 144: 1 --> 0 
    Plesiochelys_bigleri : 
      Char. 143: 1 --> 0 
    Solnhofia_parsonsi : 
      Char. 17: 0 --> 1 
      Char. 60: 0 --> 1 
      Char. 62: 0 --> 1 
      Char. 90: 1 --> 2 
      Char. 96: 0 --> 1 
      Char. 97: 1 --> 0 
      Char. 101: 1 --> 0 
      Char. 108: 2 --> 1 
      Char. 110: 1 --> 0 
      Char. 117: 0 --> 2 
      Char. 120: 0 --> 1 
      Char. 127: 1 --> 0 
      Char. 175: 0 --> 1 
      Char. 211: 0 --> 1 
    Sandownia_harrisi : 
      Char. 16: 1 --> 0 
      Char. 148: 2 --> 1 
    Brachyopsemys_tingitana : 
      Char. 48: 0 --> 1 
      Char. 71: 0 --> 1 
      Char. 116: 0 --> 1 
      Char. 162: 0 --> 1 
      Char. 164: 1 --> 0 
    Leyvachelys_cipadi : 
      Char. 2: 1 --> 0 
      Char. 27: 1 --> 0 
      Char. 49: 0 --> 1 
      Char. 62: 0 --> 1 
      Char. 142: 0 --> 1 
    Angolachelys_mbaxi : 
      Char. 28: 0 --> 1 
      Char. 47: 1 --> 0 
      Char. 48: 0 --> 1 
      Char. 94: 0 --> 2 
      Char. 105: 1 --> 0 
      Char. 110: 1 --> 0 
      Char. 133: 1 --> 2 
    Rhinochelys_pulchriceps : 
      No autapomorphies 
    Santanachelys_gaffneyi : 
      Char. 106: 1 --> 0 
      Char. 149: 1 --> 0 
    Bouliachelys_suteri : 
      Char. 8: 1 --> 0 
      Char. 11: 1 --> 0 
      Char. 76: 2 --> 0 
      Char. 83: 0 --> 1 
      Char. 96: 0 --> 1 
      Char. 123: 0 --> 1 
      Char. 134: 0 --> 1 
    Notochelone_costata : 
      Char. 67: 1 --> 0 
      Char. 126: 0 --> 1 
    Ocepechelon_bouyai : 
      Char. 13: 0 --> 1 
      Char. 38: 0 --> 1 
      Char. 48: 0 --> 1 
      Char. 58: 1 --> 0 
      Char. 92: 1 --> 0 
      Char. 111: 1 --> 0 
      Char. 143: 2 --> 1 
    Desmatochelys_lowii : 
      Char. 96: 0 --> 1 
      Char. 199: 0 --> 1 
    Desmatochelys_padillai : 
      Char. 18: 0 --> 1 
      Char. 100: 1 --> 2 
      Char. 153: 1 --> 0 
    Rhinochelys_nammourensis : 
      Char. 16: 1 --> 0 
    Chelosphargis_advena : 
      Char. 143: 2 --> 1 
    Calcarichelys_gemma : 
      Char. 0: 0 --> 1 
      Char. 105: 1 --> 0 
      Char. 246: 0 --> 1 
    Protostega_gigas : 
      Char. 186: 1 --> 0 
    Archelon_ischyros : 
      Char. 44: 0 --> 1 
      Char. 318: 0 --> 1 
    Dermochelys_coriacea : 
      Char. 25: 1 --> 0 
      Char. 42: 0 --> 1 
      Char. 67: 1 --> 0 
      Char. 95: 0 --> 1 
      Char. 202: 0 --> 1 
      Char. 205: 0 --> 1 
      Char. 240: 1 --> 0 
      Char. 352: 0 --> 1 
    Eosphargis_breineri : 
      Char. 91: 1 --> 0 
      Char. 102: 0 --> 1 
      Char. 137: 0 --> 1 
      Char. 190: 0 --> 1 
    Lepidochelys_olivacea : 
      Char. 101: 1 --> 0 
      Char. 133: 2 --> 1 
      Char. 174: 0 --> 1 
    Caretta_caretta : 
      Char. 60: 0 --> 1 
      Char. 64: 0 --> 1 
      Char. 99: 0 --> 1 
      Char. 162: 0 --> 1 
      Char. 222: 1 --> 0 
    Chelonia_mydas : 
      Char. 99: 0 --> 2 
      Char. 101: 1 --> 0 
      Char. 102: 1 --> 0 
      Char. 103: 1 --> 0 
      Char. 116: 0 --> 1 
      Char. 121: 0 --> 1 
      Char. 125: 0 --> 1 
      Char. 127: 0 --> 1 
      Char. 133: 2 --> 0 
      Char. 140: 2 --> 0 
      Char. 190: 0 --> 1 
    Eretmochelys_imbricata : 
      Char. 117: 0 --> 1 
      Char. 121: 0 --> 1 
      Char. 133: 2 --> 0 
      Char. 176: 1 --> 0 
      Char. 225: 1 --> 0 
    Lepidochelys_kempii : 
      Char. 29: 0 --> 1 
      Char. 52: 0 --> 1 
      Char. 103: 1 --> 0 
      Char. 178: 1 --> 0 
    Natator_depressus : 
      Char. 75: 1 --> 0 
      Char. 143: 1 --> 2 
      Char. 176: 1 --> 0 
      Char. 183: 0 --> 1 
      Char. 225: 1 --> 0 
      Char. 354: 0 --> 1 
    Puppigerus_camperi : 
      Char. 91: 1 --> 0 
      Char. 101: 1 --> 0 
      Char. 145: 1 --> 0 
      Char. 150: 0 --> 1 
      Char. 174: 0 --> 1 
      Char. 211: 1 --> 0 
      Char. 222: 1 --> 0 
      Char. 259: 1 --> 0 
    Argillochelys_cuneiceps : 
      Char. 58: 0 --> 1 
      Char. 150: 0 --> 1 
      Char. 155: 1 --> 0 
    Allopleuron_hoffmanni : 
      Char. 25: 1 --> 0 
      Char. 42: 0 --> 1 
      Char. 76: 2 --> 1 
      Char. 79: 2 --> 1 
      Char. 80: 0 --> 1 
      Char. 84: 0 --> 1 
      Char. 132: 0 --> 1 
      Char. 164: 1 --> 0 
      Char. 176: 1 --> 0 
      Char. 186: 1 --> 0 
      Char. 190: 0 --> 1 
      Char. 195: 1 --> 0 
      Char. 225: 1 --> 0 
      Char. 318: 0 --> 1 
    Nichollsemys_baieri : 
      Char. 18: 0 --> 1 
      Char. 34: 0 --> 1 
      Char. 62: 0 --> 1 
      Char. 89: 1 --> 0 
      Char. 104: 0 --> 1 
      Char. 124: 0 --> 1 
      Char. 127: 0 --> 1 
      Char. 151: 0 --> 1 
    Eochelone_brabantica : 
      Char. 55: 1 --> 0 
      Char. 56: 1 --> 0 
      Char. 57: 1 --> 0 
      Char. 65: 0 --> 1 
      Char. 67: 2 --> 1 
      Char. 133: 2 --> 0 
      Char. 139: 2 --> 1 
      Char. 175: 1 --> 0 
    Corsochelys_halinches : 
      Char. 13: 0 --> 1 
      Char. 118: 0 --> 1 
      Char. 128: 0 --> 1 
      Char. 139: 02 --> 1 
      Char. 156: 0 --> 1 
      Char. 284: 1 --> 0 
      Char. 331: 2 --> 1 
    Procolpochelys_charlestonensis : 
      Char. 29: 1 --> 0 
      Char. 99: 0 --> 1 
      Char. 101: 1 --> 0 
      Char. 198: 0 --> 1 
      Char. 203: 1 --> 0 
      Char. 212: 1 --> 0 
      Char. 221: 1 --> 0 
    Peritresius_martini : 
      No autapomorphies 
    Ctenochelys : 
      Char. 5: 0 --> 1 
      Char. 16: 1 --> 0 
      Char. 58: 0 --> 1 
      Char. 65: 0 --> 1 
      Char. 66: 0 --> 1 
      Char. 67: 2 --> 1 
      Char. 105: 0 --> 1 
      Char. 139: 2 --> 1 
      Char. 162: 0 --> 1 
      Char. 163: 0 --> 1 
      Char. 216: 2 --> 0 
    Cabindachelys_landanensis : 
      No autapomorphies 
    Oligochelone_rupelensis : 
      No autapomorphies 
    Erquelinnesia_gosseleti : 
      Char. 13: 0 --> 1 
      Char. 48: 0 --> 1 
      Char. 213: 1 --> 0 
      Char. 229: 1 --> 0 
      Char. 318: 0 --> 1 
      Char. 333: 1 --> 0 
    Toxochelys_latiremis : 
      Char. 13: 0 --> 1 
      Char. 65: 1 --> 0 
      Char. 136: 0 --> 1 
      Char. 145: 0 --> 1 
      Char. 173: 0 --> 1 
      Char. 183: 0 --> 1 
      Char. 199: 0 --> 1 
      Char. 274: 0 --> 1 
      Char. 276: 0 --> 1 
      Char. 277: 0 --> 1 
      Char. 305: 1 --> 0 
    Chelydra_serpentina : 
      Char. 8: 1 --> 0 
      Char. 24: 0 --> 1 
      Char. 28: 1 --> 0 
      Char. 142: 0 --> 1 
      Char. 197: 1 --> 2 
      Char. 221: 0 --> 2 
    Macrochelys_temminckii : 
      Char. 65: 1 --> 0 
      Char. 84: 0 --> 1 
      Char. 117: 0 --> 1 
      Char. 124: 1 --> 0 
      Char. 140: 1 --> 0 
      Char. 143: 0 --> 1 
      Char. 150: 1 --> 0 
      Char. 226: 1 --> 0 
      Char. 303: 1 --> 2 
    Sternotherus_odoratus : 
      Char. 97: 1 --> 0 
      Char. 99: 0 --> 1 
      Char. 116: 1 --> 0 
      Char. 117: 2 --> 0 
      Char. 129: 1 --> 0 
      Char. 138: 0 --> 1 
      Char. 176: 1 --> 0 
      Char. 210: 0 --> 1 
    Staurotypus_salvinii : 
      Char. 38: 0 --> 1 
      Char. 49: 1 --> 0 
      Char. 106: 0 --> 1 
      Char. 140: 1 --> 0 
    Kinosternon_subrubrum : 
      Char. 52: 0 --> 1 
      Char. 111: 1 --> 0 
      Char. 115: 0 --> 1 
      Char. 126: 0 --> 1 
      Char. 142: 0 --> 1 
      Char. 160: 1 --> 0 
      Char. 182: 0 --> 1 
      Char. 207: 1 --> 0 
      Char. 325: 0 --> 1 
    Dermatemys_mawii : 
      Char. 64: 0 --> 1 
      Char. 105: 1 --> 0 
      Char. 116: 1 --> 0 
      Char. 140: 1 --> 0 
      Char. 209: 0 --> 1 
      Char. 258: 0 --> 1 
      Char. 269: 0 --> 1 
      Char. 286: 1 --> 0 
    Baptemys_wyomingensis : 
      Char. 120: 0 --> 1 
      Char. 121: 0 --> 2 
      Char. 143: 0 --> 1 
      Char. 150: 1 --> 0 
      Char. 173: 0 --> 1 
      Char. 185: 0 --> 1 
      Char. 256: 0 --> 1 
      Char. 322: 0 --> 1 
    Emarginachelys_cretacea : 
      Char. 29: 1 --> 0 
      Char. 108: 2 --> 1 
      Char. 110: 0 --> 1 
      Char. 124: 1 --> 0 
      Char. 248: 0 --> 2 
    Chrysemys_picta : 
      Char. 22: 1 --> 0 
      Char. 38: 0 --> 1 
      Char. 58: 0 --> 2 
      Char. 68: 0 --> 1 
      Char. 114: 0 --> 1 
      Char. 121: 0 --> 1 
      Char. 123: 0 --> 1 
      Char. 127: 1 --> 0 
      Char. 234: 1 --> 0 
      Char. 250: 0 --> 1 
      Char. 256: 0 --> 1 
      Char. 273: 0 --> 1 
      Char. 289: 0 --> 1 
    Emys_orbicularis : 
      Char. 28: 1 --> 0 
      Char. 65: 2 --> 0 
      Char. 72: 1 --> 0 
      Char. 91: 1 --> 0 
      Char. 142: 0 --> 1 
      Char. 145: 0 --> 1 
      Char. 237: 0 --> 1 
      Char. 257: 0 --> 1 
      Char. 258: 1 --> 0 
      Char. 271: 0 --> 1 
    Geoclemys_hamiltonii : 
      Char. 26: 0 --> 1 
      Char. 42: 0 --> 1 
      Char. 67: 0 --> 1 
      Char. 68: 0 --> 1 
      Char. 121: 0 --> 3 
      Char. 122: 0 --> 1 
      Char. 189: 0 --> 1 
      Char. 190: 0 --> 1 
      Char. 207: 0 --> 1 
      Char. 257: 0 --> 1 
      Char. 271: 0 --> 1 
      Char. 333: 0 --> 1 
    Testudo_hermanni : 
      Char. 42: 0 --> 1 
      Char. 66: 1 --> 0 
      Char. 101: 1 --> 0 
      Char. 114: 0 --> 1 
      Char. 122: 0 --> 1 
      Char. 184: 0 --> 1 
    Gopherus_polyphemus : 
      Char. 21: 1 --> 2 
      Char. 22: 1 --> 0 
      Char. 54: 0 --> 1 
      Char. 71: 0 --> 1 
      Char. 103: 0 --> 1 
      Char. 125: 0 --> 1 
      Char. 127: 1 --> 0 
      Char. 140: 1 --> 0 
    Chelonoidis_sp. : 
      Char. 13: 0 --> 1 
      Char. 40: 1 --> 0 
      Char. 162: 0 --> 1 
      Char. 198: 1 --> 0 
      Char. 207: 0 --> 1 
      Char. 225: 1 --> 0 
      Char. 234: 0 --> 1 
      Char. 249: 0 --> 1 
      Char. 250: 1 --> 0 
      Char. 251: 0 --> 1 
      Char. 257: 0 --> 2 
      Char. 273: 1 --> 0 
      Char. 278: 1 --> 0 
      Char. 281: 1 --> 0 
      Char. 296: 1 --> 0 
      Char. 304: 1 --> 2 
      Char. 305: 1 --> 0 
      Char. 318: 1 --> 0 
    Platysternon_megacephalum : 
      Char. 16: 0 --> 1 
      Char. 18: 2 --> 0 
      Char. 32: 0 --> 1 
      Char. 35: 1 --> 0 
      Char. 40: 1 --> 0 
      Char. 43: 0 --> 1 
      Char. 52: 0 --> 1 
      Char. 58: 0 --> 1 
      Char. 65: 2 --> 1 
      Char. 75: 1 --> 0 
      Char. 77: 1 --> 2 
      Char. 95: 1 --> 0 
      Char. 101: 1 --> 0 
      Char. 102: 0 --> 1 
      Char. 110: 0 --> 1 
      Char. 125: 0 --> 1 
      Char. 126: 0 --> 1 
      Char. 139: 0 --> 2 
      Char. 140: 1 --> 0 
      Char. 143: 0 --> 1 
      Char. 160: 1 --> 0 
      Char. 164: 0 --> 1 
      Char. 182: 0 --> 1 
      Char. 185: 0 --> 1 
      Char. 201: 1 --> 0 
      Char. 207: 0 --> 1 
      Char. 251: 0 --> 1 
      Char. 257: 0 --> 2 
      Char. 281: 1 --> 0 
      Char. 296: 1 --> 0 
      Char. 304: 1 --> 2 
      Char. 305: 1 --> 0 
    Apalone_spinifera : 
      No autapomorphies 
    Pelodiscus_sinensis : 
      Char. 123: 0 --> 1 
    Lissemys_punctata : 
      Char. 29: 1 --> 0 
      Char. 69: 1 --> 0 
      Char. 101: 1 --> 0 
      Char. 104: 1 --> 2 
      Char. 165: 1 --> 0 
      Char. 185: 1 --> 0 
    Carettochelys_insculpta : 
      No autapomorphies 
    Allaeochelys_libyca : 
      Char. 127: 1 --> 0 
    Petrochelys_kyrgyzensis : 
      No autapomorphies 
    Adocus_beatus : 
      Char. 58: 0 --> 2 
      Char. 81: 0 --> 1 
      Char. 143: 0 --> 1 
      Char. 148: 2 --> 1 
      Char. 200: 0 --> 1 
      Char. 234: 1 --> 0 
      Char. 285: 1 --> 0 
    Chelus_fimbriatus : 
      Char. 5: 1 --> 0 
      Char. 22: 1 --> 0 
      Char. 48: 0 --> 1 
      Char. 129: 1 --> 0 
      Char. 149: 1 --> 0 
      Char. 160: 1 --> 0 
      Char. 189: 0 --> 1 
      Char. 190: 0 --> 1 
      Char. 201: 1 --> 0 
      Char. 209: 1 --> 0 
      Char. 225: 1 --> 0 
      Char. 266: 0 --> 2 
      Char. 268: 0 --> 1 
      Char. 271: 0 --> 1 
      Char. 281: 0 --> 1 
      Char. 282: 0 --> 1 
    Phrynops_geoffroanus : 
      Char. 104: 0 --> 1 
      Char. 142: 0 --> 1 
      Char. 191: 1 --> 0 
      Char. 204: 0 --> 1 
      Char. 295: 1 --> 0 
    Elseya_dentata : 
      Char. 16: 0 --> 1 
      Char. 18: 2 --> 0 
      Char. 23: 0 --> 1 
      Char. 58: 0 --> 2 
      Char. 60: 0 --> 1 
      Char. 173: 1 --> 0 
      Char. 175: 0 --> 1 
      Char. 176: 1 --> 0 
      Char. 184: 0 --> 1 
      Char. 252: 1 --> 0 
      Char. 333: 0 --> 1 
      Char. 345: 0 --> 1 
    Chelodina_longicollis : 
      Char. 12: 0 --> 1 
      Char. 82: 0 --> 1 
      Char. 104: 0 --> 1 
      Char. 129: 1 --> 0 
      Char. 180: 1 --> 0 
      Char. 266: 0 --> 1 
    Araripemys_barretoi : 
      Char. 38: 0 --> 1 
      Char. 73: 0 --> 1 
      Char. 95: 1 --> 2 
      Char. 96: 0 --> 1 
      Char. 116: 1 --> 0 
      Char. 180: 1 --> 0 
      Char. 189: 0 --> 1 
      Char. 190: 0 --> 1 
      Char. 192: 3 --> 4 
      Char. 207: 1 --> 0 
      Char. 211: 0 --> 1 
      Char. 231: 0 --> 1 
      Char. 235: 0 --> 1 
      Char. 236: 0 --> 1 
      Char. 247: 0 --> 1 
      Char. 248: 0 --> 1 
      Char. 265: 0 --> 1 
      Char. 275: 0 --> 1 
      Char. 345: 0 --> 1 
    Podocnemis_unifilis : 
      Char. 18: 2 --> 0 
      Char. 30: 0 --> 1 
      Char. 42: 0 --> 1 
      Char. 55: 0 --> 1 
      Char. 96: 0 --> 1 
      Char. 116: 1 --> 0 
      Char. 117: 0 --> 2 
      Char. 154: 1 --> 0 
      Char. 159: 1 --> 0 
      Char. 271: 0 --> 1 
      Char. 330: 0 --> 1 
      Char. 344: 0 --> 1 
      Char. 345: 0 --> 1 
    Pelomedusa_subrufa : 
      Char. 22: 1 --> 0 
      Char. 38: 0 --> 1 
      Char. 124: 0 --> 2 
      Char. 125: 0 --> 1 
      Char. 142: 0 --> 1 
      Char. 144: 1 --> 0 
      Char. 152: 0 --> 1 
      Char. 155: 1 --> 0 
    Galianemys_whitei : 
      Char. 32: 0 --> 1 
      Char. 34: 1 --> 0 
      Char. 43: 0 --> 1 
      Char. 84: 0 --> 1 
      Char. 114: 0 --> 1 
      Char. 132: 0 --> 1 
      Char. 139: 0 --> 2 
      Char. 153: 1 --> 0 
    Annemys_levensis : 
      Char. 137: 0 --> 1 
      Char. 209: 0 --> 1 
      Char. 229: 1 --> 0 
    Annemys_latiens : 
      Char. 88: 1 --> 0 
      Char. 122: 0 --> 1 
    Annemys_sp._IVPP_V18106 : 
      Char. 81: 0 --> 1 
      Char. 97: 1 --> 0 
      Char. 124: 0 --> 1 
      Char. 132: 0 --> 1 
      Char. 144: 1 --> 0 
      Char. 156: 0 --> 1 
    Xinjiangchelys_wusu : 
      Char. 263: 1 --> 0 
    Xinjiangchelys_radiplicatoides : 
      Char. 91: 0 --> 1 
      Char. 95: 1 --> 2 
      Char. 110: 1 --> 0 
      Char. 186: 0 --> 1 
    Sinemys_gamera : 
      Char. 1: 0 --> 1 
    Sinemys_lens : 
      Char. 108: 2 --> 1 
    Dracochelys_bicuspis : 
      Char. 53: 0 --> 1 
      Char. 58: 0 --> 1 
      Char. 81: 0 --> 1 
      Char. 117: 0 --> 2 
      Char. 147: 1 --> 0 
      Char. 193: 0 --> 1 
      Char. 219: 0 --> 1 
      Char. 282: 0 --> 1 
    Ordosemys_sp._IVPP_V12092 : 
      Char. 38: 0 --> 1 
      Char. 80: 0 --> 1 
      Char. 100: 0 --> 2 
      Char. 117: 0 --> 2 
      Char. 135: 0 --> 1 
      Char. 260: 0 --> 1 
    Judithemys_sukhanovi : 
      Char. 34: 2 --> 1 
      Char. 150: 1 --> 0 
    Kirgizemys_hoburensis : 
      Char. 90: 2 --> 1 
      Char. 108: 2 --> 1 
      Char. 155: 1 --> 0 
      Char. 164: 1 --> 0 
      Char. 204: 0 --> 1 
      Char. 277: 0 --> 1 
    Kirgizemys_dmitrievi : 
      Char. 61: 1 --> 0 
      Char. 97: 1 --> 0 
      Char. 141: 0 --> 1 
      Char. 162: 0 --> 1 
    Meiolania_planiceps : 
      Char. 25: 1 --> 0 
      Char. 33: 0 --> 1 
      Char. 36: 0 --> 1 
      Char. 37: 0 --> 1 
      Char. 58: 01 --> 2 
      Char. 66: 0 --> 1 
      Char. 75: 0 --> 1 
      Char. 77: 1 --> 3 
      Char. 78: 0 --> 1 
      Char. 90: 1 --> 2 
      Char. 112: 0 --> 1 
      Char. 140: 1 --> 0 
      Char. 143: 1 --> 0 
      Char. 148: 0 --> 1 
      Char. 160: 1 --> 0 
      Char. 232: 0 --> 1 
      Char. 235: 0 --> 1 
      Char. 252: 0 --> 1 
      Char. 253: 0 --> 1 
      Char. 284: 0 --> 1 
      Char. 306: 0 --> 1 
    Chubutemys_copelloi : 
      Char. 3: 0 --> 1 
      Char. 27: 1 --> 0 
      Char. 29: 1 --> 0 
      Char. 62: 0 --> 1 
      Char. 96: 0 --> 1 
      Char. 283: 0 --> 1 
    Eubaena_cephalica : 
      Char. 6: 1 --> 2 
      Char. 11: 1 --> 0 
      Char. 15: 0 --> 1 
      Char. 75: 0 --> 1 
      Char. 87: 0 --> 1 
      Char. 90: 1 --> 2 
      Char. 130: 0 --> 1 
      Char. 163: 0 --> 1 
    Arundelemys_dardeni : 
      Char. 106: 0 --> 1 
      Char. 123: 1 --> 0 
      Char. 126: 0 --> 1 
    Pleurosternon_bullockii : 
      Char. 35: 0 --> 1 
      Char. 58: 1 --> 0 
      Char. 132: 1 --> 2 
      Char. 192: 0 --> 3 
      Char. 221: 1 --> 0 
      Char. 223: 0 --> 1 
      Char. 264: 0 --> 1 
    Glyptops_plicatulus : 
      No autapomorphies 
    Kallokibotion_bajazidi : 
      Char. 60: 0 --> 1 
      Char. 79: 1 --> 2 
      Char. 118: 0 --> 1 
      Char. 130: 0 --> 1 
      Char. 145: 0 --> 1 
      Char. 176: 0 --> 1 
      Char. 222: 0 --> 1 
      Char. 257: 0 --> 2 
    Eileanchelys_waldmanni : 
      Char. 204: 0 --> 1 
    Kayentachelys_aprix : 
      Char. 84: 0 --> 1 
      Char. 131: 2 --> 1 
      Char. 218: 1 --> 0 
      Char. 221: 1 --> 0 
    Australochelys_africanus : 
      Char. 130: 0 --> 1 
    Proganochelys_quenstedtii : 
      No autapomorphies 
   Node 99 : 
      No synapomorphies 
   Node 100 : 
      Char. 81: 0 --> 1 
      Char. 83: 0 --> 1 
      Char. 114: 0 --> 1 
   Node 101 : 
      Char. 2: 0 --> 1 
      Char. 13: 0 --> 1 
      Char. 121: 2 --> 0 
      Char. 124: 1 --> 0 
      Char. 148: 0 --> 1 
      Char. 239: 0 --> 1 
      Char. 253: 0 --> 1 
   Node 102 : 
      Char. 16: 1 --> 0 
      Char. 34: 0 --> 1 
      Char. 47: 0 --> 1 
      Char. 110: 0 --> 1 
      Char. 120: 1 --> 0 
      Char. 229: 0 --> 1 
      Char. 334: 0 --> 1 
   Node 103 : 
      Char. 11: 0 --> 1 
      Char. 156: 1 --> 0 
      Char. 245: 0 --> 1 
      Char. 280: 1 --> 0 
   Node 104 : 
      Char. 91: 0 --> 1 
      Char. 107: 0 --> 1 
      Char. 108: 1 --> 2 
      Char. 121: 0 --> 2 
   Node 105 : 
      Char. 21: 0 --> 1 
      Char. 65: 0 --> 2 
      Char. 79: 0 --> 1 
      Char. 111: 0 --> 1 
      Char. 120: 0 --> 1 
      Char. 146: 0 --> 1 
      Char. 308: 0 --> 1 
   Node 106 : 
      Char. 4: 1 --> 0 
      Char. 8: 0 --> 1 
      Char. 10: 0 --> 1 
      Char. 66: 1 --> 0 
      Char. 77: 0 --> 1 
      Char. 108: 0 --> 1 
      Char. 114: 1 --> 0 
      Char. 119: 0 --> 1 
      Char. 131: 0 --> 2 
      Char. 140: 2 --> 1 
   Node 107 : 
      No synapomorphies 
   Node 108 : 
      Char. 94: 0 --> 1 
      Char. 100: 0 --> 1 
      Char. 156: 0 --> 1 
   Node 109 : 
      Char. 27: 1 --> 0 
      Char. 39: 0 --> 1 
      Char. 58: 0 --> 1 
      Char. 133: 0 --> 2 
   Node 110 : 
      Char. 256: 0 --> 1 
      Char. 280: 0 --> 1 
      Char. 333: 0 --> 1 
      Char. 353: 0 --> 1 
   Node 111 : 
      Char. 141: 0 --> 1 
   Node 112 : 
      Char. 90: 1 --> 2 
      Char. 123: 1 --> 0 
      Char. 129: 0 --> 1 
      Char. 218: 1 --> 0 
   Node 113 : 
      Char. 3: 0 --> 1 
      Char. 49: 1 --> 0 
      Char. 56: 0 --> 1 
      Char. 67: 0 --> 2 
      Char. 99: 0 --> 1 
      Char. 121: 0 --> 1 
      Char. 129: 0 --> 1 
      Char. 174: 0 --> 1 
      Char. 176: 0 --> 1 
      Char. 181: 0 --> 1 
   Node 114 : 
      Char. 55: 0 --> 1 
      Char. 111: 1 --> 0 
   Node 115 : 
      Char. 21: 1 --> 2 
      Char. 77: 1 --> 2 
   Node 116 : 
      Char. 34: 1 --> 0 
      Char. 57: 0 --> 1 
      Char. 68: 0 --> 1 
      Char. 81: 1 --> 0 
      Char. 109: 0 --> 1 
      Char. 114: 1 --> 0 
      Char. 133: 0 --> 1 
      Char. 186: 0 --> 1 
   Node 117 : 
      Char. 9: 0 --> 1 
   Node 118 : 
      Char. 14: 1 --> 2 
      Char. 259: 1 --> 0 
   Node 119 : 
      Char. 3: 1 --> 0 
   Node 120 : 
      Char. 153: 1 --> 0 
      Char. 162: 1 --> 0 
   Node 121 : 
      Char. 22: 1 --> 0 
      Char. 175: 0 --> 1 
   Node 122 : 
      Char. 62: 0 --> 1 
      Char. 75: 1 --> 0 
      Char. 92: 0 --> 1 
      Char. 100: 0 --> 1 
      Char. 104: 0 --> 1 
      Char. 117: 0 --> 2 
      Char. 221: 1 --> 0 
      Char. 248: 1 --> 2 
      Char. 338: 0 --> 1 
   Node 123 : 
      Char. 18: 1 --> 0 
      Char. 141: 0 --> 1 
      Char. 162: 0 --> 1 
      Char. 223: 0 --> 1 
      Char. 259: 0 --> 1 
      Char. 312: 0 --> 1 
      Char. 313: 0 --> 1 
      Char. 327: 1 --> 0 
      Char. 333: 0 --> 1 
      Char. 340: 0 --> 1 
      Char. 344: 0 --> 1 
      Char. 351: 0 --> 1 
      Char. 353: 0 --> 1 
   Node 124 : 
      Char. 39: 0 --> 1 
      Char. 67: 0 --> 1 
      Char. 95: 1 --> 0 
      Char. 106: 0 --> 1 
      Char. 116: 1 --> 0 
      Char. 124: 1 --> 0 
      Char. 133: 0 --> 2 
      Char. 140: 1 --> 2 
      Char. 150: 1 --> 0 
      Char. 195: 0 --> 1 
      Char. 211: 0 --> 1 
      Char. 222: 0 --> 1 
      Char. 235: 0 --> 1 
      Char. 239: 1 --> 0 
      Char. 240: 0 --> 1 
      Char. 251: 0 --> 1 
      Char. 260: 0 --> 1 
      Char. 331: 0 --> 2 
      Char. 336: 0 --> 1 
      Char. 341: 0 --> 1 
      Char. 349: 0 --> 1 
      Char. 355: 0 --> 1 
   Node 125 : 
      Char. 0: 1 --> 0 
      Char. 18: 2 --> 1 
      Char. 28: 1 --> 0 
      Char. 96: 1 --> 0 
      Char. 164: 0 --> 1 
      Char. 248: 0 --> 1 
      Char. 290: 1 --> 0 
      Char. 292: 1 --> 0 
      Char. 301: 1 --> 0 
   Node 126 : 
      Char. 65: 2 --> 1 
      Char. 176: 0 --> 1 
      Char. 247: 0 --> 1 
   Node 127 : 
      Char. 124: 0 --> 1 
      Char. 150: 0 --> 1 
      Char. 265: 0 --> 1 
      Char. 277: 1 --> 0 
   Node 128 : 
      Char. 13: 1 --> 0 
      Char. 69: 0 --> 1 
      Char. 96: 0 --> 1 
      Char. 123: 1 --> 0 
      Char. 164: 1 --> 0 
      Char. 207: 1 --> 0 
      Char. 282: 0 --> 1 
      Char. 290: 0 --> 1 
      Char. 292: 0 --> 1 
      Char. 294: 0 --> 1 
      Char. 301: 0 --> 1 
   Node 129 : 
      Char. 0: 0 --> 1 
      Char. 28: 0 --> 1 
      Char. 90: 1 --> 2 
      Char. 129: 0 --> 1 
      Char. 148: 1 --> 2 
      Char. 279: 0 --> 1 
      Char. 298: 0 --> 2 
   Node 130 : 
      Char. 15: 0 --> 1 
      Char. 35: 0 --> 1 
      Char. 186: 0 --> 1 
      Char. 277: 0 --> 1 
      Char. 284: 0 --> 1 
   Node 131 : 
      Char. 116: 0 --> 1 
      Char. 207: 0 --> 1 
      Char. 228: 0 --> 1 
      Char. 293: 0 --> 1 
   Node 132 : 
      No synapomorphies 
   Node 133 : 
      Char. 15: 1 --> 0 
      Char. 67: 1 --> 0 
      Char. 94: 01 --> 2 
   Node 134 : 
      Char. 3: 1 --> 0 
      Char. 116: 0 --> 1 
      Char. 129: 1 --> 0 
      Char. 195: 1 --> 0 
      Char. 240: 1 --> 2 
   Node 135 : 
      Char. 19: 0 --> 1 
      Char. 76: 2 --> 1 
      Char. 223: 1 --> 0 
   Node 136 : 
      Char. 0: 0 --> 1 
      Char. 11: 1 --> 0 
      Char. 52: 0 --> 1 
      Char. 65: 1 --> 0 
      Char. 99: 0 --> 2 
      Char. 103: 0 --> 1 
      Char. 117: 2 --> 0 
   Node 137 : 
      Char. 11: 1 --> 0 
      Char. 16: 0 --> 1 
      Char. 53: 0 --> 1 
      Char. 94: 0 --> 2 
      Char. 97: 1 --> 0 
      Char. 99: 0 --> 2 
      Char. 111: 1 --> 0 
      Char. 150: 0 --> 1 
      Char. 331: 2 --> 3 
      Char. 332: 0 --> 1 
   Node 138 : 
      Char. 22: 1 --> 0 
      Char. 145: 0 --> 1 
   Node 139 : 
      Char. 15: 1 --> 0 
      Char. 105: 1 --> 0 
      Char. 114: 0 --> 1 
      Char. 215: 0 --> 1 
   Node 140 : 
      Char. 145: 1 --> 0 
      Char. 175: 0 --> 1 
      Char. 203: 1 --> 0 
   Node 141 : 
      Char. 233: 0 --> 1 
      Char. 312: 1 --> 0 
   Node 142 : 
      Char. 7: 0 --> 1 
      Char. 29: 1 --> 0 
      Char. 114: 1 --> 0 
   Node 143 : 
      Char. 5: 0 --> 1 
      Char. 151: 0 --> 1 
      Char. 301: 0 --> 1 
      Char. 329: 0 --> 1 
      Char. 335: 0 --> 1 
      Char. 352: 0 --> 1 
   Node 144 : 
      Char. 16: 0 --> 1 
      Char. 44: 0 --> 1 
      Char. 49: 1 --> 0 
      Char. 94: 0 --> 2 
      Char. 223: 1 --> 0 
   Node 145 : 
      Char. 28: 0 --> 1 
      Char. 55: 0 --> 1 
      Char. 56: 0 --> 1 
      Char. 67: 1 --> 2 
      Char. 68: 0 --> 1 
      Char. 100: 0 --> 2 
      Char. 102: 0 --> 1 
   Node 146 : 
      Char. 65: 1 --> 0 
      Char. 103: 0 --> 1 
      Char. 110: 0 --> 1 
      Char. 162: 1 --> 0 
   Node 147 : 
      Char. 79: 2 --> 1 
      Char. 175: 0 --> 1 
      Char. 179: 1 --> 0 
   Node 148 : 
      Char. 114: 1 --> 0 
      Char. 236: 1 --> 0 
      Char. 240: 1 --> 0 
   Node 149 : 
      Char. 261: 1 --> 0 
   Node 150 : 
      No synapomorphies 
   Node 151 : 
      Char. 175: 0 --> 1 
   Node 152 : 
      Char. 178: 1 --> 0 
   Node 153 : 
      No synapomorphies 
   Node 154 : 
      No synapomorphies 
   Node 155 : 
      Char. 13: 0 --> 1 
      Char. 44: 1 --> 0 
      Char. 94: 2 --> 0 
      Char. 100: 2 --> 0 
      Char. 102: 1 --> 0 
      Char. 126: 1 --> 0 
      Char. 189: 0 --> 1 
      Char. 190: 0 --> 1 
      Char. 194: 1 --> 0 
      Char. 199: 0 --> 1 
      Char. 225: 1 --> 0 
   Node 156 : 
      Char. 11: 1 --> 0 
      Char. 52: 0 --> 1 
      Char. 77: 1 --> 2 
      Char. 95: 1 --> 0 
      Char. 114: 0 --> 1 
      Char. 126: 0 --> 1 
      Char. 175: 0 --> 1 
      Char. 178: 0 --> 1 
      Char. 201: 1 --> 0 
      Char. 211: 0 --> 1 
      Char. 225: 1 --> 0 
      Char. 235: 0 --> 1 
      Char. 248: 0 --> 2 
      Char. 251: 0 --> 1 
      Char. 259: 0 --> 1 
      Char. 260: 0 --> 1 
      Char. 276: 0 --> 1 
      Char. 304: 1 --> 2 
      Char. 305: 1 --> 0 
   Node 157 : 
      Char. 196: 0 --> 1 
   Node 158 : 
      Char. 24: 0 --> 1 
      Char. 185: 0 --> 1 
      Char. 208: 0 --> 1 
      Char. 242: 0 --> 1 
      Char. 269: 0 --> 1 
      Char. 270: 0 --> 1 
   Node 159 : 
      Char. 11: 1 --> 0 
      Char. 17: 0 --> 1 
      Char. 26: 0 --> 1 
      Char. 32: 0 --> 1 
      Char. 132: 0 --> 1 
      Char. 158: 0 --> 1 
      Char. 206: 1 --> 2 
      Char. 237: 0 --> 1 
      Char. 274: 0 --> 1 
      Char. 322: 0 --> 1 
   Node 160 : 
      Char. 323: 0 --> 1 
      Char. 344: 0 --> 1 
   Node 161 : 
      Char. 21: 1 --> 2 
      Char. 22: 1 --> 0 
      Char. 54: 0 --> 1 
      Char. 67: 0 --> 1 
      Char. 117: 0 --> 2 
      Char. 207: 0 --> 1 
      Char. 272: 0 --> 1 
   Node 162 : 
      Char. 34: 0 --> 1 
      Char. 79: 2 --> 1 
      Char. 97: 1 --> 0 
      Char. 157: 0 --> 1 
      Char. 176: 1 --> 0 
      Char. 177: 0 --> 1 
      Char. 247: 1 --> 0 
      Char. 250: 0 --> 1 
   Node 163 : 
      Char. 105: 1 --> 0 
      Char. 122: 0 --> 1 
      Char. 155: 1 --> 0 
   Node 164 : 
      Char. 225: 1 --> 0 
      Char. 344: 0 --> 1 
   Node 165 : 
      Char. 97: 1 --> 0 
      Char. 258: 0 --> 1 
      Char. 288: 0 --> 1 
   Node 166 : 
      Char. 66: 0 --> 1 
      Char. 72: 1 --> 0 
      Char. 156: 0 --> 1 
      Char. 234: 1 --> 0 
      Char. 249: 1 --> 0 
      Char. 250: 0 --> 1 
      Char. 273: 0 --> 1 
   Node 167 : 
      Char. 75: 1 --> 0 
   Node 168 : 
      Char. 27: 1 --> 0 
      Char. 58: 0 --> 2 
      Char. 76: 2 --> 1 
      Char. 77: 1 --> 2 
      Char. 142: 0 --> 1 
      Char. 155: 1 --> 0 
      Char. 201: 1 --> 0 
   Node 169 : 
      No synapomorphies 
   Node 170 : 
      Char. 211: 0 --> 1 
   Node 171 : 
      Char. 13: 0 --> 1 
      Char. 26: 0 --> 1 
      Char. 30: 0 --> 1 
      Char. 40: 1 --> 0 
      Char. 42: 0 --> 1 
      Char. 50: 0 --> 1 
      Char. 51: 0 --> 1 
      Char. 60: 0 --> 1 
      Char. 80: 0 --> 1 
      Char. 105: 1 --> 0 
      Char. 149: 1 --> 0 
      Char. 187: 0 --> 1 
      Char. 205: 0 --> 1 
      Char. 220: 0 --> 1 
      Char. 235: 0 --> 1 
      Char. 236: 0 --> 1 
      Char. 245: 1 --> 3 
      Char. 247: 0 --> 1 
      Char. 248: 0 --> 3 
      Char. 251: 0 --> 1 
      Char. 285: 1 --> 2 
      Char. 330: 0 --> 1 
      Char. 350: 0 --> 1 
   Node 172 : 
      Char. 5: 0 --> 1 
      Char. 48: 0 --> 1 
      Char. 49: 1 --> 0 
      Char. 62: 0 --> 1 
      Char. 64: 0 --> 1 
      Char. 71: 0 --> 1 
      Char. 77: 1 --> 2 
      Char. 95: 1 --> 2 
      Char. 99: 0 --> 1 
      Char. 104: 0 --> 1 
      Char. 113: 0 --> 1 
      Char. 114: 0 --> 1 
      Char. 133: 0 --> 1 
      Char. 191: 0 --> 1 
      Char. 262: 0 --> 1 
      Char. 324: 0 --> 1 
      Char. 327: 1 --> 0 
      Char. 333: 0 --> 1 
      Char. 344: 0 --> 1 
   Node 173 : 
      Char. 17: 0 --> 1 
      Char. 21: 1 --> 2 
      Char. 22: 1 --> 0 
      Char. 38: 0 --> 1 
      Char. 54: 0 --> 1 
      Char. 117: 0 --> 1 
      Char. 185: 0 --> 1 
      Char. 286: 1 --> 0 
      Char. 323: 0 --> 1 
   Node 174 : 
      Char. 85: 0 --> 1 
      Char. 117: 1 --> 2 
      Char. 121: 0 --> 3 
      Char. 125: 0 --> 1 
      Char. 138: 0 --> 1 
   Node 175 : 
      Char. 164: 1 --> 0 
   Node 176 : 
      Char. 3: 1 --> 0 
      Char. 31: 0 --> 1 
      Char. 34: 1 --> 2 
      Char. 186: 1 --> 0 
      Char. 287: 0 --> 3 
      Char. 288: 0 --> 1 
   Node 177 : 
      Char. 6: 0 --> 1 
      Char. 72: 1 --> 0 
      Char. 124: 0 --> 2 
      Char. 152: 0 --> 1 
      Char. 155: 1 --> 0 
      Char. 173: 0 --> 1 
      Char. 176: 0 --> 1 
      Char. 191: 0 --> 1 
      Char. 295: 0 --> 1 
   Node 178 : 
      Char. 4: 0 --> 1 
      Char. 5: 0 --> 1 
      Char. 41: 0 --> 1 
      Char. 70: 0 --> 1 
      Char. 87: 0 --> 1 
      Char. 93: 0 --> 1 
      Char. 97: 1 --> 0 
      Char. 105: 1 --> 0 
      Char. 107: 1 --> 2 
      Char. 108: 2 --> 0 
      Char. 133: 0 --> 1 
      Char. 159: 0 --> 1 
      Char. 250: 0 --> 1 
      Char. 258: 0 --> 1 
      Char. 264: 0 --> 1 
      Char. 283: 0 --> 1 
      Char. 287: 2 --> 0 
      Char. 317: 0 --> 1 
      Char. 327: 1 --> 0 
   Node 179 : 
      Char. 208: 0 --> 1 
      Char. 210: 0 --> 1 
      Char. 346: 1 --> 0 
   Node 180 : 
      Char. 58: 0 --> 2 
      Char. 61: 1 --> 2 
      Char. 73: 0 --> 1 
      Char. 164: 1 --> 0 
   Node 181 : 
      Char. 21: 1 --> 2 
      Char. 54: 0 --> 1 
      Char. 82: 0 --> 1 
   Node 182 : 
      Char. 38: 0 --> 1 
      Char. 126: 0 --> 1 
      Char. 204: 0 --> 1 
      Char. 232: 0 --> 1 
      Char. 263: 0 --> 1 
      Char. 276: 0 --> 1 
   Node 183 : 
      Char. 6: 0 --> 1 
      Char. 146: 1 --> 0 
   Node 184 : 
      Char. 1: 0 --> 1 
   Node 185 : 
      Char. 75: 0 --> 1 
      Char. 76: 2 --> 1 
   Node 186 : 
      Char. 6: 0 --> 1 
      Char. 34: 1 --> 2 
      Char. 77: 1 --> 2 
      Char. 97: 1 --> 0 
      Char. 135: 0 --> 1 
   Node 187 : 
      Char. 211: 0 --> 1 
      Char. 231: 0 --> 1 
      Char. 247: 0 --> 1 
   Node 188 : 
      Char. 13: 0 --> 1 
      Char. 65: 1 --> 2 
   Node 189 : 
      Char. 34: 0 --> 2 
      Char. 135: 0 --> 1 
      Char. 142: 0 --> 1 
      Char. 148: 2 --> 1 
   Node 190 : 
      Char. 117: 0 --> 2 
      Char. 132: 0 --> 1 
      Char. 138: 0 --> 1 
   Node 191 : 
      Char. 6: 0 --> 1 
      Char. 43: 0 --> 1 
      Char. 146: 1 --> 2 
   Node 192 : 
      Char. 2: 0 --> 1 
      Char. 76: 2 --> 1 
      Char. 95: 1 --> 2 
      Char. 108: 2 --> 1 
      Char. 133: 0 --> 1 
   Node 193 : 
      Char. 6: 0 --> 1 
      Char. 11: 0 --> 1 
      Char. 28: 0 --> 1 
      Char. 47: 0 --> 1 
      Char. 110: 0 --> 1 
      Char. 173: 0 --> 1 
 
Tree 10 : 
    Thalssemys_bruntrutana : 
      Char. 206: 1 --> 2 
      Char. 219: 0 --> 1 
      Char. 236: 0 --> 1 
      Char. 248: 0 --> 1 
      Char. 252: 0 --> 1 
      Char. 307: 1 --> 0 
      Char. 312: 0 --> 1 
      Char. 331: 0 --> 1 
      Char. 341: 0 --> 1 
      Char. 342: 0 --> 2 
      Char. 344: 0 --> 1 
      Char. 349: 0 --> 1 
      Char. 350: 0 --> 1 
      Char. 355: 0 --> 1 
    NKMB_Wat18_211 : 
      No autapomorphies 
    Jurassichelon_oleronensis : 
      Char. 62: 0 --> 1 
      Char. 75: 0 --> 1 
      Char. 81: 1 --> 0 
      Char. 95: 0 --> 1 
      Char. 111: 1 --> 0 
    Portlandemys_mcdowelli : 
      Char. 182: 1 --> 0 
    Plesiochelys_planiceps : 
      Char. 34: 1 --> 2 
      Char. 62: 0 --> 1 
    Plesiochelys_etalloni : 
      Char. 3: 0 --> 1 
      Char. 105: 1 --> 0 
      Char. 144: 1 --> 0 
    Plesiochelys_bigleri : 
      Char. 143: 1 --> 0 
    Solnhofia_parsonsi : 
      Char. 17: 0 --> 1 
      Char. 60: 0 --> 1 
      Char. 62: 0 --> 1 
      Char. 90: 1 --> 2 
      Char. 96: 0 --> 1 
      Char. 97: 1 --> 0 
      Char. 101: 1 --> 0 
      Char. 108: 2 --> 1 
      Char. 110: 1 --> 0 
      Char. 117: 0 --> 2 
      Char. 120: 0 --> 1 
      Char. 127: 1 --> 0 
      Char. 175: 0 --> 1 
      Char. 211: 0 --> 1 
    Sandownia_harrisi : 
      Char. 16: 1 --> 0 
      Char. 148: 2 --> 1 
    Brachyopsemys_tingitana : 
      Char. 48: 0 --> 1 
      Char. 71: 0 --> 1 
      Char. 116: 0 --> 1 
      Char. 162: 0 --> 1 
      Char. 164: 1 --> 0 
    Leyvachelys_cipadi : 
      Char. 2: 1 --> 0 
      Char. 27: 1 --> 0 
      Char. 49: 0 --> 1 
      Char. 62: 0 --> 1 
      Char. 142: 0 --> 1 
    Angolachelys_mbaxi : 
      Char. 28: 0 --> 1 
      Char. 47: 1 --> 0 
      Char. 48: 0 --> 1 
      Char. 94: 0 --> 2 
      Char. 105: 1 --> 0 
      Char. 110: 1 --> 0 
      Char. 133: 1 --> 2 
    Rhinochelys_pulchriceps : 
      No autapomorphies 
    Santanachelys_gaffneyi : 
      Char. 75: 0 --> 1 
      Char. 106: 1 --> 0 
      Char. 149: 1 --> 0 
      Char. 190: 1 --> 0 
      Char. 228: 1 --> 0 
      Char. 229: 1 --> 0 
      Char. 236: 1 --> 0 
      Char. 337: 1 --> 0 
      Char. 340: 1 --> 0 
    Bouliachelys_suteri : 
      Char. 8: 1 --> 0 
      Char. 11: 1 --> 0 
      Char. 76: 2 --> 0 
      Char. 83: 0 --> 1 
      Char. 96: 0 --> 1 
      Char. 123: 0 --> 1 
      Char. 134: 0 --> 1 
    Notochelone_costata : 
      Char. 67: 1 --> 0 
      Char. 69: 0 --> 1 
      Char. 81: 1 --> 0 
      Char. 114: 0 --> 1 
      Char. 126: 0 --> 1 
      Char. 133: 2 --> 0 
    Ocepechelon_bouyai : 
      Char. 13: 0 --> 1 
      Char. 38: 0 --> 1 
      Char. 48: 0 --> 1 
      Char. 58: 1 --> 0 
      Char. 92: 1 --> 0 
      Char. 111: 1 --> 0 
      Char. 143: 2 --> 1 
    Desmatochelys_lowii : 
      Char. 96: 0 --> 1 
      Char. 199: 0 --> 1 
    Desmatochelys_padillai : 
      Char. 18: 0 --> 1 
      Char. 100: 1 --> 2 
      Char. 153: 1 --> 0 
    Rhinochelys_nammourensis : 
      Char. 16: 1 --> 0 
    Chelosphargis_advena : 
      Char. 143: 2 --> 1 
    Calcarichelys_gemma : 
      Char. 0: 0 --> 1 
      Char. 105: 1 --> 0 
      Char. 246: 0 --> 1 
    Protostega_gigas : 
      Char. 186: 1 --> 0 
    Archelon_ischyros : 
      Char. 44: 0 --> 1 
      Char. 318: 0 --> 1 
    Dermochelys_coriacea : 
      Char. 25: 1 --> 0 
      Char. 42: 0 --> 1 
      Char. 67: 1 --> 0 
      Char. 95: 0 --> 1 
      Char. 202: 0 --> 1 
      Char. 205: 0 --> 1 
      Char. 240: 1 --> 0 
      Char. 352: 0 --> 1 
    Eosphargis_breineri : 
      Char. 91: 1 --> 0 
      Char. 102: 0 --> 1 
      Char. 137: 0 --> 1 
      Char. 190: 0 --> 1 
    Lepidochelys_olivacea : 
      Char. 101: 1 --> 0 
      Char. 133: 2 --> 1 
      Char. 174: 0 --> 1 
    Caretta_caretta : 
      Char. 60: 0 --> 1 
      Char. 64: 0 --> 1 
      Char. 99: 0 --> 1 
      Char. 162: 0 --> 1 
      Char. 222: 1 --> 0 
    Chelonia_mydas : 
      Char. 99: 0 --> 2 
      Char. 101: 1 --> 0 
      Char. 102: 1 --> 0 
      Char. 103: 1 --> 0 
      Char. 116: 0 --> 1 
      Char. 121: 0 --> 1 
      Char. 125: 0 --> 1 
      Char. 127: 0 --> 1 
      Char. 133: 2 --> 0 
      Char. 140: 2 --> 0 
      Char. 190: 0 --> 1 
      Char. 216: 1 --> 0 
    Eretmochelys_imbricata : 
      Char. 117: 0 --> 1 
      Char. 121: 0 --> 1 
      Char. 133: 2 --> 0 
      Char. 176: 1 --> 0 
      Char. 225: 1 --> 0 
    Lepidochelys_kempii : 
      Char. 29: 0 --> 1 
      Char. 52: 0 --> 1 
      Char. 103: 1 --> 0 
      Char. 178: 1 --> 0 
    Natator_depressus : 
      Char. 75: 1 --> 0 
      Char. 143: 1 --> 2 
      Char. 176: 1 --> 0 
      Char. 183: 0 --> 1 
      Char. 225: 1 --> 0 
      Char. 354: 0 --> 1 
    Puppigerus_camperi : 
      Char. 91: 1 --> 0 
      Char. 101: 1 --> 0 
      Char. 145: 1 --> 0 
      Char. 150: 0 --> 1 
      Char. 174: 0 --> 1 
      Char. 211: 1 --> 0 
      Char. 222: 1 --> 0 
      Char. 259: 1 --> 0 
    Argillochelys_cuneiceps : 
      Char. 58: 0 --> 1 
      Char. 150: 0 --> 1 
      Char. 155: 1 --> 0 
    Allopleuron_hoffmanni : 
      Char. 25: 1 --> 0 
      Char. 42: 0 --> 1 
      Char. 76: 2 --> 1 
      Char. 79: 2 --> 1 
      Char. 80: 0 --> 1 
      Char. 84: 0 --> 1 
      Char. 132: 0 --> 1 
      Char. 164: 1 --> 0 
      Char. 176: 1 --> 0 
      Char. 186: 1 --> 0 
      Char. 190: 0 --> 1 
      Char. 195: 1 --> 0 
      Char. 225: 1 --> 0 
      Char. 318: 0 --> 1 
    Nichollsemys_baieri : 
      Char. 18: 0 --> 1 
      Char. 34: 0 --> 1 
      Char. 62: 0 --> 1 
      Char. 89: 1 --> 0 
      Char. 104: 0 --> 1 
      Char. 124: 0 --> 1 
      Char. 127: 0 --> 1 
      Char. 151: 0 --> 1 
    Eochelone_brabantica : 
      Char. 55: 1 --> 0 
      Char. 56: 1 --> 0 
      Char. 57: 1 --> 0 
      Char. 65: 0 --> 1 
      Char. 67: 2 --> 1 
      Char. 133: 2 --> 0 
      Char. 139: 2 --> 1 
      Char. 175: 1 --> 0 
    Corsochelys_halinches : 
      Char. 13: 0 --> 1 
      Char. 118: 0 --> 1 
      Char. 128: 0 --> 1 
      Char. 139: 02 --> 1 
      Char. 156: 0 --> 1 
      Char. 284: 1 --> 0 
      Char. 331: 2 --> 1 
    Procolpochelys_charlestonensis : 
      Char. 29: 1 --> 0 
      Char. 99: 0 --> 1 
      Char. 101: 1 --> 0 
      Char. 174: 0 --> 1 
      Char. 198: 0 --> 1 
      Char. 203: 1 --> 0 
      Char. 212: 1 --> 0 
      Char. 221: 1 --> 0 
    Peritresius_martini : 
      Char. 229: 1 --> 0 
      Char. 278: 0 --> 1 
      Char. 296: 0 --> 1 
      Char. 318: 0 --> 1 
    Ctenochelys : 
      Char. 216: 2 --> 0 
    Cabindachelys_landanensis : 
      Char. 21: 1 --> 2 
    Oligochelone_rupelensis : 
      No autapomorphies 
    Erquelinnesia_gosseleti : 
      Char. 13: 0 --> 1 
      Char. 48: 0 --> 1 
      Char. 174: 0 --> 1 
      Char. 213: 1 --> 0 
      Char. 229: 1 --> 0 
      Char. 318: 0 --> 1 
      Char. 333: 1 --> 0 
    Toxochelys_latiremis : 
      Char. 13: 0 --> 1 
      Char. 65: 1 --> 0 
      Char. 136: 0 --> 1 
      Char. 145: 0 --> 1 
      Char. 173: 0 --> 1 
      Char. 183: 0 --> 1 
      Char. 199: 0 --> 1 
      Char. 274: 0 --> 1 
      Char. 276: 0 --> 1 
      Char. 277: 0 --> 1 
      Char. 305: 1 --> 0 
    Chelydra_serpentina : 
      Char. 8: 1 --> 0 
      Char. 24: 0 --> 1 
      Char. 28: 1 --> 0 
      Char. 142: 0 --> 1 
      Char. 197: 1 --> 2 
      Char. 221: 0 --> 2 
    Macrochelys_temminckii : 
      Char. 65: 1 --> 0 
      Char. 84: 0 --> 1 
      Char. 117: 0 --> 1 
      Char. 124: 1 --> 0 
      Char. 140: 1 --> 0 
      Char. 143: 0 --> 1 
      Char. 150: 1 --> 0 
      Char. 226: 1 --> 0 
      Char. 303: 1 --> 2 
    Sternotherus_odoratus : 
      Char. 97: 1 --> 0 
      Char. 99: 0 --> 1 
      Char. 116: 1 --> 0 
      Char. 117: 2 --> 0 
      Char. 129: 1 --> 0 
      Char. 138: 0 --> 1 
      Char. 176: 1 --> 0 
      Char. 210: 0 --> 1 
    Staurotypus_salvinii : 
      Char. 38: 0 --> 1 
      Char. 49: 1 --> 0 
      Char. 106: 0 --> 1 
      Char. 140: 1 --> 0 
    Kinosternon_subrubrum : 
      Char. 52: 0 --> 1 
      Char. 111: 1 --> 0 
      Char. 115: 0 --> 1 
      Char. 126: 0 --> 1 
      Char. 142: 0 --> 1 
      Char. 160: 1 --> 0 
      Char. 182: 0 --> 1 
      Char. 207: 1 --> 0 
      Char. 325: 0 --> 1 
    Dermatemys_mawii : 
      Char. 64: 0 --> 1 
      Char. 105: 1 --> 0 
      Char. 116: 1 --> 0 
      Char. 140: 1 --> 0 
      Char. 209: 0 --> 1 
      Char. 258: 0 --> 1 
      Char. 269: 0 --> 1 
      Char. 286: 1 --> 0 
    Baptemys_wyomingensis : 
      Char. 120: 0 --> 1 
      Char. 121: 0 --> 2 
      Char. 143: 0 --> 1 
      Char. 150: 1 --> 0 
      Char. 173: 0 --> 1 
      Char. 185: 0 --> 1 
      Char. 256: 0 --> 1 
      Char. 322: 0 --> 1 
    Emarginachelys_cretacea : 
      Char. 29: 1 --> 0 
      Char. 108: 2 --> 1 
      Char. 110: 0 --> 1 
      Char. 124: 1 --> 0 
      Char. 248: 0 --> 2 
    Chrysemys_picta : 
      Char. 22: 1 --> 0 
      Char. 38: 0 --> 1 
      Char. 58: 0 --> 2 
      Char. 68: 0 --> 1 
      Char. 114: 0 --> 1 
      Char. 121: 0 --> 1 
      Char. 123: 0 --> 1 
      Char. 127: 1 --> 0 
      Char. 234: 1 --> 0 
      Char. 250: 0 --> 1 
      Char. 256: 0 --> 1 
      Char. 273: 0 --> 1 
      Char. 289: 0 --> 1 
    Emys_orbicularis : 
      Char. 28: 1 --> 0 
      Char. 65: 2 --> 0 
      Char. 72: 1 --> 0 
      Char. 91: 1 --> 0 
      Char. 142: 0 --> 1 
      Char. 145: 0 --> 1 
      Char. 237: 0 --> 1 
      Char. 257: 0 --> 1 
      Char. 258: 1 --> 0 
      Char. 271: 0 --> 1 
    Geoclemys_hamiltonii : 
      Char. 26: 0 --> 1 
      Char. 42: 0 --> 1 
      Char. 67: 0 --> 1 
      Char. 68: 0 --> 1 
      Char. 121: 0 --> 3 
      Char. 122: 0 --> 1 
      Char. 189: 0 --> 1 
      Char. 190: 0 --> 1 
      Char. 207: 0 --> 1 
      Char. 257: 0 --> 1 
      Char. 271: 0 --> 1 
      Char. 333: 0 --> 1 
    Testudo_hermanni : 
      Char. 42: 0 --> 1 
      Char. 66: 1 --> 0 
      Char. 101: 1 --> 0 
      Char. 114: 0 --> 1 
      Char. 122: 0 --> 1 
      Char. 184: 0 --> 1 
    Gopherus_polyphemus : 
      Char. 21: 1 --> 2 
      Char. 22: 1 --> 0 
      Char. 54: 0 --> 1 
      Char. 71: 0 --> 1 
      Char. 103: 0 --> 1 
      Char. 125: 0 --> 1 
      Char. 127: 1 --> 0 
      Char. 140: 1 --> 0 
    Chelonoidis_sp. : 
      Char. 13: 0 --> 1 
      Char. 40: 1 --> 0 
      Char. 162: 0 --> 1 
      Char. 198: 1 --> 0 
      Char. 207: 0 --> 1 
      Char. 225: 1 --> 0 
      Char. 234: 0 --> 1 
      Char. 249: 0 --> 1 
      Char. 250: 1 --> 0 
      Char. 251: 0 --> 1 
      Char. 257: 0 --> 2 
      Char. 273: 1 --> 0 
      Char. 278: 1 --> 0 
      Char. 281: 1 --> 0 
      Char. 296: 1 --> 0 
      Char. 304: 1 --> 2 
      Char. 305: 1 --> 0 
      Char. 318: 1 --> 0 
    Platysternon_megacephalum : 
      Char. 16: 0 --> 1 
      Char. 18: 2 --> 0 
      Char. 32: 0 --> 1 
      Char. 35: 1 --> 0 
      Char. 40: 1 --> 0 
      Char. 43: 0 --> 1 
      Char. 52: 0 --> 1 
      Char. 58: 0 --> 1 
      Char. 65: 2 --> 1 
      Char. 75: 1 --> 0 
      Char. 77: 1 --> 2 
      Char. 95: 1 --> 0 
      Char. 101: 1 --> 0 
      Char. 102: 0 --> 1 
      Char. 110: 0 --> 1 
      Char. 125: 0 --> 1 
      Char. 126: 0 --> 1 
      Char. 139: 0 --> 2 
      Char. 140: 1 --> 0 
      Char. 143: 0 --> 1 
      Char. 160: 1 --> 0 
      Char. 164: 0 --> 1 
      Char. 182: 0 --> 1 
      Char. 185: 0 --> 1 
      Char. 201: 1 --> 0 
      Char. 207: 0 --> 1 
      Char. 251: 0 --> 1 
      Char. 257: 0 --> 2 
      Char. 281: 1 --> 0 
      Char. 296: 1 --> 0 
      Char. 304: 1 --> 2 
      Char. 305: 1 --> 0 
    Apalone_spinifera : 
      No autapomorphies 
    Pelodiscus_sinensis : 
      Char. 123: 0 --> 1 
    Lissemys_punctata : 
      Char. 29: 1 --> 0 
      Char. 69: 1 --> 0 
      Char. 101: 1 --> 0 
      Char. 104: 1 --> 2 
      Char. 165: 1 --> 0 
      Char. 185: 1 --> 0 
    Carettochelys_insculpta : 
      No autapomorphies 
    Allaeochelys_libyca : 
      Char. 127: 1 --> 0 
    Petrochelys_kyrgyzensis : 
      No autapomorphies 
    Adocus_beatus : 
      Char. 58: 0 --> 2 
      Char. 81: 0 --> 1 
      Char. 143: 0 --> 1 
      Char. 148: 2 --> 1 
      Char. 200: 0 --> 1 
      Char. 234: 1 --> 0 
      Char. 285: 1 --> 0 
    Chelus_fimbriatus : 
      Char. 5: 1 --> 0 
      Char. 22: 1 --> 0 
      Char. 48: 0 --> 1 
      Char. 129: 1 --> 0 
      Char. 149: 1 --> 0 
      Char. 160: 1 --> 0 
      Char. 189: 0 --> 1 
      Char. 190: 0 --> 1 
      Char. 201: 1 --> 0 
      Char. 209: 1 --> 0 
      Char. 225: 1 --> 0 
      Char. 266: 0 --> 2 
      Char. 268: 0 --> 1 
      Char. 271: 0 --> 1 
      Char. 281: 0 --> 1 
      Char. 282: 0 --> 1 
    Phrynops_geoffroanus : 
      Char. 104: 0 --> 1 
      Char. 142: 0 --> 1 
      Char. 191: 1 --> 0 
      Char. 204: 0 --> 1 
      Char. 295: 1 --> 0 
    Elseya_dentata : 
      Char. 16: 0 --> 1 
      Char. 18: 2 --> 0 
      Char. 23: 0 --> 1 
      Char. 58: 0 --> 2 
      Char. 60: 0 --> 1 
      Char. 173: 1 --> 0 
      Char. 175: 0 --> 1 
      Char. 176: 1 --> 0 
      Char. 184: 0 --> 1 
      Char. 252: 1 --> 0 
      Char. 333: 0 --> 1 
      Char. 345: 0 --> 1 
    Chelodina_longicollis : 
      Char. 12: 0 --> 1 
      Char. 82: 0 --> 1 
      Char. 104: 0 --> 1 
      Char. 129: 1 --> 0 
      Char. 180: 1 --> 0 
      Char. 266: 0 --> 1 
    Araripemys_barretoi : 
      Char. 38: 0 --> 1 
      Char. 73: 0 --> 1 
      Char. 95: 1 --> 2 
      Char. 96: 0 --> 1 
      Char. 116: 1 --> 0 
      Char. 180: 1 --> 0 
      Char. 189: 0 --> 1 
      Char. 190: 0 --> 1 
      Char. 192: 3 --> 4 
      Char. 207: 1 --> 0 
      Char. 211: 0 --> 1 
      Char. 231: 0 --> 1 
      Char. 235: 0 --> 1 
      Char. 236: 0 --> 1 
      Char. 247: 0 --> 1 
      Char. 248: 0 --> 1 
      Char. 265: 0 --> 1 
      Char. 275: 0 --> 1 
      Char. 345: 0 --> 1 
    Podocnemis_unifilis : 
      Char. 18: 2 --> 0 
      Char. 30: 0 --> 1 
      Char. 42: 0 --> 1 
      Char. 55: 0 --> 1 
      Char. 96: 0 --> 1 
      Char. 116: 1 --> 0 
      Char. 117: 0 --> 2 
      Char. 154: 1 --> 0 
      Char. 159: 1 --> 0 
      Char. 271: 0 --> 1 
      Char. 330: 0 --> 1 
      Char. 344: 0 --> 1 
      Char. 345: 0 --> 1 
    Pelomedusa_subrufa : 
      Char. 22: 1 --> 0 
      Char. 38: 0 --> 1 
      Char. 124: 0 --> 2 
      Char. 125: 0 --> 1 
      Char. 142: 0 --> 1 
      Char. 144: 1 --> 0 
      Char. 152: 0 --> 1 
      Char. 155: 1 --> 0 
    Galianemys_whitei : 
      Char. 32: 0 --> 1 
      Char. 34: 1 --> 0 
      Char. 43: 0 --> 1 
      Char. 84: 0 --> 1 
      Char. 114: 0 --> 1 
      Char. 132: 0 --> 1 
      Char. 139: 0 --> 2 
      Char. 153: 1 --> 0 
    Annemys_levensis : 
      Char. 137: 0 --> 1 
      Char. 209: 0 --> 1 
      Char. 229: 1 --> 0 
    Annemys_latiens : 
      Char. 88: 1 --> 0 
      Char. 122: 0 --> 1 
    Annemys_sp._IVPP_V18106 : 
      Char. 81: 0 --> 1 
      Char. 97: 1 --> 0 
      Char. 124: 0 --> 1 
      Char. 132: 0 --> 1 
      Char. 144: 1 --> 0 
      Char. 156: 0 --> 1 
    Xinjiangchelys_wusu : 
      Char. 263: 1 --> 0 
    Xinjiangchelys_radiplicatoides : 
      Char. 91: 0 --> 1 
      Char. 95: 1 --> 2 
      Char. 110: 1 --> 0 
      Char. 186: 0 --> 1 
    Sinemys_gamera : 
      Char. 1: 0 --> 1 
    Sinemys_lens : 
      Char. 108: 2 --> 1 
    Dracochelys_bicuspis : 
      Char. 53: 0 --> 1 
      Char. 58: 0 --> 1 
      Char. 81: 0 --> 1 
      Char. 117: 0 --> 2 
      Char. 147: 1 --> 0 
      Char. 193: 0 --> 1 
      Char. 219: 0 --> 1 
      Char. 282: 0 --> 1 
    Ordosemys_sp._IVPP_V12092 : 
      Char. 38: 0 --> 1 
      Char. 80: 0 --> 1 
      Char. 100: 0 --> 2 
      Char. 117: 0 --> 2 
      Char. 135: 0 --> 1 
      Char. 260: 0 --> 1 
    Judithemys_sukhanovi : 
      Char. 34: 2 --> 1 
      Char. 150: 1 --> 0 
    Kirgizemys_hoburensis : 
      Char. 90: 2 --> 1 
      Char. 108: 2 --> 1 
      Char. 155: 1 --> 0 
      Char. 164: 1 --> 0 
      Char. 204: 0 --> 1 
      Char. 277: 0 --> 1 
    Kirgizemys_dmitrievi : 
      Char. 61: 1 --> 0 
      Char. 97: 1 --> 0 
      Char. 141: 0 --> 1 
      Char. 162: 0 --> 1 
    Meiolania_planiceps : 
      Char. 25: 1 --> 0 
      Char. 33: 0 --> 1 
      Char. 36: 0 --> 1 
      Char. 37: 0 --> 1 
      Char. 58: 01 --> 2 
      Char. 66: 0 --> 1 
      Char. 75: 0 --> 1 
      Char. 77: 1 --> 3 
      Char. 78: 0 --> 1 
      Char. 90: 1 --> 2 
      Char. 112: 0 --> 1 
      Char. 140: 1 --> 0 
      Char. 143: 1 --> 0 
      Char. 148: 0 --> 1 
      Char. 160: 1 --> 0 
      Char. 232: 0 --> 1 
      Char. 235: 0 --> 1 
      Char. 252: 0 --> 1 
      Char. 253: 0 --> 1 
      Char. 284: 0 --> 1 
      Char. 306: 0 --> 1 
    Chubutemys_copelloi : 
      Char. 3: 0 --> 1 
      Char. 27: 1 --> 0 
      Char. 29: 1 --> 0 
      Char. 62: 0 --> 1 
      Char. 96: 0 --> 1 
      Char. 283: 0 --> 1 
    Eubaena_cephalica : 
      Char. 6: 1 --> 2 
      Char. 11: 1 --> 0 
      Char. 15: 0 --> 1 
      Char. 75: 0 --> 1 
      Char. 87: 0 --> 1 
      Char. 90: 1 --> 2 
      Char. 130: 0 --> 1 
      Char. 163: 0 --> 1 
    Arundelemys_dardeni : 
      Char. 106: 0 --> 1 
      Char. 123: 1 --> 0 
      Char. 126: 0 --> 1 
    Pleurosternon_bullockii : 
      Char. 35: 0 --> 1 
      Char. 58: 1 --> 0 
      Char. 132: 1 --> 2 
      Char. 192: 0 --> 3 
      Char. 221: 1 --> 0 
      Char. 223: 0 --> 1 
      Char. 264: 0 --> 1 
    Glyptops_plicatulus : 
      No autapomorphies 
    Kallokibotion_bajazidi : 
      Char. 60: 0 --> 1 
      Char. 79: 1 --> 2 
      Char. 118: 0 --> 1 
      Char. 130: 0 --> 1 
      Char. 145: 0 --> 1 
      Char. 176: 0 --> 1 
      Char. 222: 0 --> 1 
      Char. 257: 0 --> 2 
    Eileanchelys_waldmanni : 
      Char. 204: 0 --> 1 
    Kayentachelys_aprix : 
      Char. 84: 0 --> 1 
      Char. 131: 2 --> 1 
      Char. 218: 1 --> 0 
      Char. 221: 1 --> 0 
    Australochelys_africanus : 
      Char. 130: 0 --> 1 
    Proganochelys_quenstedtii : 
      No autapomorphies 
   Node 99 : 
      No synapomorphies 
   Node 100 : 
      Char. 81: 0 --> 1 
      Char. 83: 0 --> 1 
      Char. 114: 0 --> 1 
   Node 101 : 
      Char. 2: 0 --> 1 
      Char. 13: 0 --> 1 
      Char. 121: 2 --> 0 
      Char. 124: 1 --> 0 
      Char. 148: 0 --> 1 
      Char. 239: 0 --> 1 
      Char. 253: 0 --> 1 
   Node 102 : 
      Char. 16: 1 --> 0 
      Char. 34: 0 --> 1 
      Char. 47: 0 --> 1 
      Char. 110: 0 --> 1 
      Char. 120: 1 --> 0 
      Char. 229: 0 --> 1 
      Char. 334: 0 --> 1 
   Node 103 : 
      Char. 11: 0 --> 1 
      Char. 156: 1 --> 0 
      Char. 245: 0 --> 1 
      Char. 280: 1 --> 0 
   Node 104 : 
      Char. 91: 0 --> 1 
      Char. 107: 0 --> 1 
      Char. 108: 1 --> 2 
      Char. 121: 0 --> 2 
   Node 105 : 
      Char. 21: 0 --> 1 
      Char. 65: 0 --> 2 
      Char. 79: 0 --> 1 
      Char. 111: 0 --> 1 
      Char. 120: 0 --> 1 
      Char. 146: 0 --> 1 
      Char. 308: 0 --> 1 
   Node 106 : 
      Char. 4: 1 --> 0 
      Char. 8: 0 --> 1 
      Char. 10: 0 --> 1 
      Char. 66: 1 --> 0 
      Char. 77: 0 --> 1 
      Char. 108: 0 --> 1 
      Char. 114: 1 --> 0 
      Char. 119: 0 --> 1 
      Char. 131: 0 --> 2 
      Char. 140: 2 --> 1 
   Node 107 : 
      No synapomorphies 
   Node 108 : 
      Char. 94: 0 --> 1 
      Char. 100: 0 --> 1 
      Char. 156: 0 --> 1 
   Node 109 : 
      Char. 27: 1 --> 0 
      Char. 39: 0 --> 1 
      Char. 58: 0 --> 1 
      Char. 133: 0 --> 2 
   Node 110 : 
      Char. 256: 0 --> 1 
      Char. 280: 0 --> 1 
      Char. 333: 0 --> 1 
      Char. 353: 0 --> 1 
   Node 111 : 
      Char. 141: 0 --> 1 
   Node 112 : 
      Char. 90: 1 --> 2 
      Char. 123: 1 --> 0 
      Char. 129: 0 --> 1 
      Char. 218: 1 --> 0 
   Node 113 : 
      Char. 3: 0 --> 1 
      Char. 49: 1 --> 0 
      Char. 56: 0 --> 1 
      Char. 67: 0 --> 2 
      Char. 99: 0 --> 1 
      Char. 121: 0 --> 1 
      Char. 129: 0 --> 1 
      Char. 174: 0 --> 1 
      Char. 176: 0 --> 1 
      Char. 181: 0 --> 1 
   Node 114 : 
      Char. 55: 0 --> 1 
      Char. 111: 1 --> 0 
   Node 115 : 
      Char. 21: 1 --> 2 
      Char. 77: 1 --> 2 
   Node 116 : 
      Char. 34: 1 --> 0 
      Char. 57: 0 --> 1 
      Char. 68: 0 --> 1 
      Char. 81: 1 --> 0 
      Char. 109: 0 --> 1 
      Char. 114: 1 --> 0 
      Char. 133: 0 --> 1 
      Char. 186: 0 --> 1 
   Node 117 : 
      Char. 9: 0 --> 1 
   Node 118 : 
      No synapomorphies 
   Node 119 : 
      Char. 14: 1 --> 2 
   Node 120 : 
      Char. 3: 1 --> 0 
   Node 121 : 
      Char. 97: 1 --> 0 
      Char. 153: 1 --> 0 
      Char. 162: 1 --> 0 
   Node 122 : 
      Char. 22: 1 --> 0 
      Char. 175: 0 --> 1 
   Node 123 : 
      Char. 62: 0 --> 1 
      Char. 75: 1 --> 0 
      Char. 92: 0 --> 1 
      Char. 100: 0 --> 1 
      Char. 104: 0 --> 1 
      Char. 117: 0 --> 2 
      Char. 221: 1 --> 0 
      Char. 248: 1 --> 2 
      Char. 338: 0 --> 1 
   Node 124 : 
      Char. 18: 1 --> 0 
      Char. 141: 0 --> 1 
      Char. 162: 0 --> 1 
      Char. 223: 0 --> 1 
      Char. 259: 0 --> 1 
      Char. 312: 0 --> 1 
      Char. 313: 0 --> 1 
      Char. 327: 1 --> 0 
      Char. 333: 0 --> 1 
      Char. 340: 0 --> 1 
      Char. 344: 0 --> 1 
      Char. 351: 0 --> 1 
      Char. 353: 0 --> 1 
   Node 125 : 
      Char. 39: 0 --> 1 
      Char. 67: 0 --> 1 
      Char. 95: 1 --> 0 
      Char. 106: 0 --> 1 
      Char. 116: 1 --> 0 
      Char. 124: 1 --> 0 
      Char. 133: 0 --> 2 
      Char. 140: 1 --> 2 
      Char. 150: 1 --> 0 
      Char. 195: 0 --> 1 
      Char. 211: 0 --> 1 
      Char. 222: 0 --> 1 
      Char. 235: 0 --> 1 
      Char. 239: 1 --> 0 
      Char. 240: 0 --> 1 
      Char. 251: 0 --> 1 
      Char. 260: 0 --> 1 
      Char. 331: 0 --> 2 
      Char. 336: 0 --> 1 
      Char. 341: 0 --> 1 
      Char. 349: 0 --> 1 
      Char. 355: 0 --> 1 
   Node 126 : 
      Char. 0: 1 --> 0 
      Char. 18: 2 --> 1 
      Char. 28: 1 --> 0 
      Char. 96: 1 --> 0 
      Char. 164: 0 --> 1 
      Char. 248: 0 --> 1 
      Char. 290: 1 --> 0 
      Char. 292: 1 --> 0 
      Char. 301: 1 --> 0 
   Node 127 : 
      Char. 65: 2 --> 1 
      Char. 176: 0 --> 1 
      Char. 247: 0 --> 1 
   Node 128 : 
      Char. 124: 0 --> 1 
      Char. 150: 0 --> 1 
      Char. 265: 0 --> 1 
      Char. 277: 1 --> 0 
   Node 129 : 
      Char. 13: 1 --> 0 
      Char. 69: 0 --> 1 
      Char. 96: 0 --> 1 
      Char. 123: 1 --> 0 
      Char. 164: 1 --> 0 
      Char. 207: 1 --> 0 
      Char. 282: 0 --> 1 
      Char. 290: 0 --> 1 
      Char. 292: 0 --> 1 
      Char. 294: 0 --> 1 
      Char. 301: 0 --> 1 
   Node 130 : 
      Char. 0: 0 --> 1 
      Char. 28: 0 --> 1 
      Char. 90: 1 --> 2 
      Char. 129: 0 --> 1 
      Char. 148: 1 --> 2 
      Char. 279: 0 --> 1 
      Char. 298: 0 --> 2 
   Node 131 : 
      Char. 15: 0 --> 1 
      Char. 35: 0 --> 1 
      Char. 186: 0 --> 1 
      Char. 277: 0 --> 1 
      Char. 284: 0 --> 1 
   Node 132 : 
      Char. 116: 0 --> 1 
      Char. 207: 0 --> 1 
      Char. 228: 0 --> 1 
      Char. 293: 0 --> 1 
   Node 133 : 
      Char. 15: 1 --> 0 
      Char. 67: 1 --> 0 
      Char. 94: 01 --> 2 
   Node 134 : 
      Char. 3: 1 --> 0 
      Char. 116: 0 --> 1 
      Char. 129: 1 --> 0 
      Char. 195: 1 --> 0 
      Char. 240: 1 --> 2 
   Node 135 : 
      Char. 19: 0 --> 1 
      Char. 76: 2 --> 1 
      Char. 223: 1 --> 0 
   Node 136 : 
      Char. 0: 0 --> 1 
      Char. 11: 1 --> 0 
      Char. 52: 0 --> 1 
      Char. 65: 1 --> 0 
      Char. 99: 0 --> 2 
      Char. 103: 0 --> 1 
      Char. 117: 2 --> 0 
   Node 137 : 
      Char. 11: 1 --> 0 
      Char. 16: 0 --> 1 
      Char. 53: 0 --> 1 
      Char. 94: 0 --> 2 
      Char. 97: 1 --> 0 
      Char. 99: 0 --> 2 
      Char. 111: 1 --> 0 
      Char. 150: 0 --> 1 
      Char. 331: 2 --> 3 
      Char. 332: 0 --> 1 
   Node 138 : 
      Char. 22: 1 --> 0 
      Char. 145: 0 --> 1 
   Node 139 : 
      Char. 15: 1 --> 0 
      Char. 105: 1 --> 0 
      Char. 114: 0 --> 1 
      Char. 215: 0 --> 1 
   Node 140 : 
      Char. 145: 1 --> 0 
      Char. 175: 0 --> 1 
      Char. 203: 1 --> 0 
   Node 141 : 
      Char. 233: 0 --> 1 
      Char. 312: 1 --> 0 
   Node 142 : 
      Char. 7: 0 --> 1 
      Char. 29: 1 --> 0 
      Char. 114: 1 --> 0 
   Node 143 : 
      Char. 5: 0 --> 1 
      Char. 151: 0 --> 1 
      Char. 216: 2 --> 1 
      Char. 301: 0 --> 1 
      Char. 329: 0 --> 1 
      Char. 335: 0 --> 1 
      Char. 352: 0 --> 1 
   Node 144 : 
      No synapomorphies 
   Node 145 : 
      Char. 16: 0 --> 1 
      Char. 44: 0 --> 1 
      Char. 49: 1 --> 0 
      Char. 94: 0 --> 2 
   Node 146 : 
      Char. 28: 0 --> 1 
      Char. 55: 0 --> 1 
      Char. 56: 0 --> 1 
      Char. 67: 1 --> 2 
      Char. 68: 0 --> 1 
      Char. 100: 0 --> 2 
      Char. 102: 0 --> 1 
   Node 147 : 
      Char. 65: 1 --> 0 
      Char. 103: 0 --> 1 
      Char. 110: 0 --> 1 
      Char. 162: 1 --> 0 
   Node 148 : 
      Char. 79: 2 --> 1 
      Char. 175: 0 --> 1 
      Char. 179: 1 --> 0 
   Node 149 : 
      Char. 114: 1 --> 0 
      Char. 236: 1 --> 0 
      Char. 240: 1 --> 0 
   Node 150 : 
      Char. 261: 1 --> 0 
   Node 151 : 
      No synapomorphies 
   Node 152 : 
      Char. 175: 0 --> 1 
   Node 153 : 
      Char. 178: 1 --> 0 
      Char. 325: 1 --> 0 
   Node 154 : 
      No synapomorphies 
   Node 155 : 
      Char. 13: 0 --> 1 
      Char. 44: 1 --> 0 
      Char. 94: 2 --> 0 
      Char. 100: 2 --> 0 
      Char. 102: 1 --> 0 
      Char. 126: 1 --> 0 
      Char. 189: 0 --> 1 
      Char. 190: 0 --> 1 
   Node 156 : 
      Char. 11: 1 --> 0 
      Char. 52: 0 --> 1 
      Char. 77: 1 --> 2 
      Char. 95: 1 --> 0 
      Char. 114: 0 --> 1 
      Char. 126: 0 --> 1 
      Char. 175: 0 --> 1 
      Char. 178: 0 --> 1 
      Char. 201: 1 --> 0 
      Char. 211: 0 --> 1 
      Char. 225: 1 --> 0 
      Char. 235: 0 --> 1 
      Char. 248: 0 --> 2 
      Char. 251: 0 --> 1 
      Char. 259: 0 --> 1 
      Char. 260: 0 --> 1 
      Char. 276: 0 --> 1 
      Char. 304: 1 --> 2 
      Char. 305: 1 --> 0 
   Node 157 : 
      Char. 196: 0 --> 1 
   Node 158 : 
      Char. 24: 0 --> 1 
      Char. 185: 0 --> 1 
      Char. 208: 0 --> 1 
      Char. 242: 0 --> 1 
      Char. 269: 0 --> 1 
      Char. 270: 0 --> 1 
   Node 159 : 
      Char. 11: 1 --> 0 
      Char. 17: 0 --> 1 
      Char. 26: 0 --> 1 
      Char. 32: 0 --> 1 
      Char. 132: 0 --> 1 
      Char. 158: 0 --> 1 
      Char. 206: 1 --> 2 
      Char. 237: 0 --> 1 
      Char. 274: 0 --> 1 
      Char. 322: 0 --> 1 
   Node 160 : 
      Char. 323: 0 --> 1 
      Char. 344: 0 --> 1 
   Node 161 : 
      Char. 21: 1 --> 2 
      Char. 22: 1 --> 0 
      Char. 54: 0 --> 1 
      Char. 67: 0 --> 1 
      Char. 117: 0 --> 2 
      Char. 207: 0 --> 1 
      Char. 272: 0 --> 1 
   Node 162 : 
      Char. 34: 0 --> 1 
      Char. 79: 2 --> 1 
      Char. 97: 1 --> 0 
      Char. 157: 0 --> 1 
      Char. 176: 1 --> 0 
      Char. 177: 0 --> 1 
      Char. 247: 1 --> 0 
      Char. 250: 0 --> 1 
   Node 163 : 
      Char. 105: 1 --> 0 
      Char. 122: 0 --> 1 
      Char. 155: 1 --> 0 
   Node 164 : 
      Char. 225: 1 --> 0 
      Char. 344: 0 --> 1 
   Node 165 : 
      Char. 97: 1 --> 0 
      Char. 258: 0 --> 1 
      Char. 288: 0 --> 1 
   Node 166 : 
      Char. 66: 0 --> 1 
      Char. 72: 1 --> 0 
      Char. 156: 0 --> 1 
      Char. 234: 1 --> 0 
      Char. 249: 1 --> 0 
      Char. 250: 0 --> 1 
      Char. 273: 0 --> 1 
   Node 167 : 
      Char. 75: 1 --> 0 
   Node 168 : 
      Char. 27: 1 --> 0 
      Char. 58: 0 --> 2 
      Char. 76: 2 --> 1 
      Char. 77: 1 --> 2 
      Char. 142: 0 --> 1 
      Char. 155: 1 --> 0 
      Char. 201: 1 --> 0 
   Node 169 : 
      No synapomorphies 
   Node 170 : 
      Char. 211: 0 --> 1 
   Node 171 : 
      Char. 13: 0 --> 1 
      Char. 26: 0 --> 1 
      Char. 30: 0 --> 1 
      Char. 40: 1 --> 0 
      Char. 42: 0 --> 1 
      Char. 50: 0 --> 1 
      Char. 51: 0 --> 1 
      Char. 60: 0 --> 1 
      Char. 80: 0 --> 1 
      Char. 105: 1 --> 0 
      Char. 149: 1 --> 0 
      Char. 187: 0 --> 1 
      Char. 205: 0 --> 1 
      Char. 220: 0 --> 1 
      Char. 235: 0 --> 1 
      Char. 236: 0 --> 1 
      Char. 245: 1 --> 3 
      Char. 247: 0 --> 1 
      Char. 248: 0 --> 3 
      Char. 251: 0 --> 1 
      Char. 285: 1 --> 2 
      Char. 330: 0 --> 1 
      Char. 350: 0 --> 1 
   Node 172 : 
      Char. 5: 0 --> 1 
      Char. 48: 0 --> 1 
      Char. 49: 1 --> 0 
      Char. 62: 0 --> 1 
      Char. 64: 0 --> 1 
      Char. 71: 0 --> 1 
      Char. 77: 1 --> 2 
      Char. 95: 1 --> 2 
      Char. 99: 0 --> 1 
      Char. 104: 0 --> 1 
      Char. 113: 0 --> 1 
      Char. 114: 0 --> 1 
      Char. 133: 0 --> 1 
      Char. 191: 0 --> 1 
      Char. 262: 0 --> 1 
      Char. 324: 0 --> 1 
      Char. 327: 1 --> 0 
      Char. 333: 0 --> 1 
      Char. 344: 0 --> 1 
   Node 173 : 
      Char. 17: 0 --> 1 
      Char. 21: 1 --> 2 
      Char. 22: 1 --> 0 
      Char. 38: 0 --> 1 
      Char. 54: 0 --> 1 
      Char. 117: 0 --> 1 
      Char. 185: 0 --> 1 
      Char. 286: 1 --> 0 
      Char. 323: 0 --> 1 
   Node 174 : 
      Char. 85: 0 --> 1 
      Char. 117: 1 --> 2 
      Char. 121: 0 --> 3 
      Char. 125: 0 --> 1 
      Char. 138: 0 --> 1 
   Node 175 : 
      Char. 164: 1 --> 0 
   Node 176 : 
      Char. 3: 1 --> 0 
      Char. 31: 0 --> 1 
      Char. 34: 1 --> 2 
      Char. 186: 1 --> 0 
      Char. 287: 0 --> 3 
      Char. 288: 0 --> 1 
   Node 177 : 
      Char. 6: 0 --> 1 
      Char. 72: 1 --> 0 
      Char. 124: 0 --> 2 
      Char. 152: 0 --> 1 
      Char. 155: 1 --> 0 
      Char. 173: 0 --> 1 
      Char. 176: 0 --> 1 
      Char. 191: 0 --> 1 
      Char. 295: 0 --> 1 
   Node 178 : 
      Char. 4: 0 --> 1 
      Char. 5: 0 --> 1 
      Char. 41: 0 --> 1 
      Char. 70: 0 --> 1 
      Char. 87: 0 --> 1 
      Char. 93: 0 --> 1 
      Char. 97: 1 --> 0 
      Char. 105: 1 --> 0 
      Char. 107: 1 --> 2 
      Char. 108: 2 --> 0 
      Char. 133: 0 --> 1 
      Char. 159: 0 --> 1 
      Char. 250: 0 --> 1 
      Char. 258: 0 --> 1 
      Char. 264: 0 --> 1 
      Char. 283: 0 --> 1 
      Char. 287: 2 --> 0 
      Char. 317: 0 --> 1 
      Char. 327: 1 --> 0 
   Node 179 : 
      Char. 208: 0 --> 1 
      Char. 210: 0 --> 1 
      Char. 346: 1 --> 0 
   Node 180 : 
      Char. 58: 0 --> 2 
      Char. 61: 1 --> 2 
      Char. 73: 0 --> 1 
      Char. 164: 1 --> 0 
   Node 181 : 
      Char. 21: 1 --> 2 
      Char. 54: 0 --> 1 
      Char. 82: 0 --> 1 
   Node 182 : 
      Char. 38: 0 --> 1 
      Char. 126: 0 --> 1 
      Char. 204: 0 --> 1 
      Char. 232: 0 --> 1 
      Char. 263: 0 --> 1 
      Char. 276: 0 --> 1 
   Node 183 : 
      Char. 6: 0 --> 1 
      Char. 146: 1 --> 0 
   Node 184 : 
      Char. 1: 0 --> 1 
   Node 185 : 
      Char. 75: 0 --> 1 
      Char. 76: 2 --> 1 
   Node 186 : 
      Char. 6: 0 --> 1 
      Char. 34: 1 --> 2 
      Char. 77: 1 --> 2 
      Char. 97: 1 --> 0 
      Char. 135: 0 --> 1 
   Node 187 : 
      Char. 211: 0 --> 1 
      Char. 231: 0 --> 1 
      Char. 247: 0 --> 1 
   Node 188 : 
      Char. 13: 0 --> 1 
      Char. 65: 1 --> 2 
   Node 189 : 
      Char. 34: 0 --> 2 
      Char. 135: 0 --> 1 
      Char. 142: 0 --> 1 
      Char. 148: 2 --> 1 
   Node 190 : 
      Char. 117: 0 --> 2 
      Char. 132: 0 --> 1 
      Char. 138: 0 --> 1 
   Node 191 : 
      Char. 6: 0 --> 1 
      Char. 43: 0 --> 1 
      Char. 146: 1 --> 2 
   Node 192 : 
      Char. 2: 0 --> 1 
      Char. 76: 2 --> 1 
      Char. 95: 1 --> 2 
      Char. 108: 2 --> 1 
      Char. 133: 0 --> 1 
   Node 193 : 
      Char. 6: 0 --> 1 
      Char. 11: 0 --> 1 
      Char. 28: 0 --> 1 
      Char. 47: 0 --> 1 
      Char. 110: 0 --> 1 
      Char. 173: 0 --> 1 
 
Tree 11 : 
    Thalssemys_bruntrutana : 
      Char. 206: 1 --> 2 
      Char. 219: 0 --> 1 
      Char. 236: 0 --> 1 
      Char. 248: 0 --> 1 
      Char. 252: 0 --> 1 
      Char. 307: 1 --> 0 
      Char. 312: 0 --> 1 
      Char. 331: 0 --> 1 
      Char. 341: 0 --> 1 
      Char. 342: 0 --> 2 
      Char. 344: 0 --> 1 
      Char. 349: 0 --> 1 
      Char. 350: 0 --> 1 
      Char. 355: 0 --> 1 
    NKMB_Wat18_211 : 
      No autapomorphies 
    Jurassichelon_oleronensis : 
      Char. 62: 0 --> 1 
      Char. 75: 0 --> 1 
      Char. 81: 1 --> 0 
      Char. 95: 0 --> 1 
      Char. 111: 1 --> 0 
    Portlandemys_mcdowelli : 
      Char. 182: 1 --> 0 
    Plesiochelys_planiceps : 
      Char. 34: 1 --> 2 
      Char. 62: 0 --> 1 
    Plesiochelys_etalloni : 
      Char. 3: 0 --> 1 
      Char. 105: 1 --> 0 
      Char. 144: 1 --> 0 
    Plesiochelys_bigleri : 
      Char. 143: 1 --> 0 
    Solnhofia_parsonsi : 
      Char. 17: 0 --> 1 
      Char. 60: 0 --> 1 
      Char. 64: 0 --> 1 
      Char. 90: 1 --> 2 
      Char. 96: 0 --> 1 
      Char. 97: 1 --> 0 
      Char. 101: 1 --> 0 
      Char. 108: 2 --> 1 
      Char. 110: 1 --> 0 
      Char. 117: 0 --> 2 
      Char. 120: 0 --> 1 
      Char. 127: 1 --> 0 
      Char. 175: 0 --> 1 
      Char. 211: 0 --> 1 
    Sandownia_harrisi : 
      Char. 6: 0 --> 1 
      Char. 16: 1 --> 0 
      Char. 148: 2 --> 1 
    Brachyopsemys_tingitana : 
      Char. 64: 0 --> 1 
      Char. 71: 0 --> 1 
      Char. 116: 0 --> 1 
      Char. 140: 0 --> 2 
      Char. 162: 0 --> 1 
      Char. 164: 1 --> 0 
    Leyvachelys_cipadi : 
      Char. 2: 1 --> 0 
      Char. 6: 0 --> 1 
      Char. 27: 1 --> 0 
      Char. 142: 0 --> 1 
    Angolachelys_mbaxi : 
      Char. 28: 0 --> 1 
      Char. 47: 1 --> 0 
      Char. 94: 0 --> 2 
      Char. 105: 1 --> 0 
      Char. 110: 1 --> 0 
      Char. 133: 1 --> 2 
    Rhinochelys_pulchriceps : 
      No autapomorphies 
    Santanachelys_gaffneyi : 
      Char. 75: 0 --> 1 
      Char. 106: 1 --> 0 
      Char. 149: 1 --> 0 
      Char. 190: 1 --> 0 
      Char. 228: 1 --> 0 
      Char. 229: 1 --> 0 
      Char. 236: 1 --> 0 
      Char. 337: 1 --> 0 
      Char. 340: 1 --> 0 
    Bouliachelys_suteri : 
      Char. 8: 1 --> 0 
      Char. 11: 1 --> 0 
      Char. 76: 2 --> 0 
      Char. 83: 0 --> 1 
      Char. 96: 0 --> 1 
      Char. 123: 0 --> 1 
      Char. 134: 0 --> 1 
    Notochelone_costata : 
      Char. 67: 1 --> 0 
      Char. 69: 0 --> 1 
      Char. 81: 1 --> 0 
      Char. 114: 0 --> 1 
      Char. 126: 0 --> 1 
      Char. 133: 2 --> 0 
    Ocepechelon_bouyai : 
      Char. 13: 0 --> 1 
      Char. 38: 0 --> 1 
      Char. 48: 0 --> 1 
      Char. 58: 1 --> 0 
      Char. 92: 1 --> 0 
      Char. 111: 1 --> 0 
      Char. 143: 2 --> 1 
    Desmatochelys_lowii : 
      Char. 96: 0 --> 1 
      Char. 199: 0 --> 1 
    Desmatochelys_padillai : 
      Char. 18: 0 --> 1 
      Char. 100: 1 --> 2 
      Char. 153: 1 --> 0 
    Rhinochelys_nammourensis : 
      Char. 16: 1 --> 0 
    Chelosphargis_advena : 
      Char. 143: 2 --> 1 
    Calcarichelys_gemma : 
      Char. 0: 0 --> 1 
      Char. 105: 1 --> 0 
      Char. 246: 0 --> 1 
    Protostega_gigas : 
      Char. 186: 1 --> 0 
    Archelon_ischyros : 
      Char. 44: 0 --> 1 
      Char. 318: 0 --> 1 
    Dermochelys_coriacea : 
      Char. 25: 1 --> 0 
      Char. 42: 0 --> 1 
      Char. 67: 1 --> 0 
      Char. 95: 0 --> 1 
      Char. 202: 0 --> 1 
      Char. 205: 0 --> 1 
      Char. 240: 1 --> 0 
      Char. 352: 0 --> 1 
    Eosphargis_breineri : 
      Char. 91: 1 --> 0 
      Char. 102: 0 --> 1 
      Char. 137: 0 --> 1 
      Char. 190: 0 --> 1 
    Lepidochelys_olivacea : 
      Char. 101: 1 --> 0 
      Char. 133: 2 --> 1 
      Char. 174: 0 --> 1 
    Caretta_caretta : 
      Char. 60: 0 --> 1 
      Char. 64: 0 --> 1 
      Char. 99: 0 --> 1 
      Char. 162: 0 --> 1 
      Char. 222: 1 --> 0 
    Chelonia_mydas : 
      Char. 99: 0 --> 2 
      Char. 101: 1 --> 0 
      Char. 102: 1 --> 0 
      Char. 103: 1 --> 0 
      Char. 116: 0 --> 1 
      Char. 121: 0 --> 1 
      Char. 125: 0 --> 1 
      Char. 127: 0 --> 1 
      Char. 133: 2 --> 0 
      Char. 140: 2 --> 0 
      Char. 190: 0 --> 1 
      Char. 216: 1 --> 0 
    Eretmochelys_imbricata : 
      Char. 117: 0 --> 1 
      Char. 121: 0 --> 1 
      Char. 133: 2 --> 0 
      Char. 176: 1 --> 0 
      Char. 225: 1 --> 0 
    Lepidochelys_kempii : 
      Char. 29: 0 --> 1 
      Char. 52: 0 --> 1 
      Char. 103: 1 --> 0 
      Char. 178: 1 --> 0 
    Natator_depressus : 
      Char. 75: 1 --> 0 
      Char. 143: 1 --> 2 
      Char. 176: 1 --> 0 
      Char. 183: 0 --> 1 
      Char. 225: 1 --> 0 
      Char. 354: 0 --> 1 
    Puppigerus_camperi : 
      Char. 91: 1 --> 0 
      Char. 101: 1 --> 0 
      Char. 145: 1 --> 0 
      Char. 150: 0 --> 1 
      Char. 174: 0 --> 1 
      Char. 211: 1 --> 0 
      Char. 222: 1 --> 0 
      Char. 259: 1 --> 0 
    Argillochelys_cuneiceps : 
      Char. 58: 0 --> 1 
      Char. 150: 0 --> 1 
      Char. 155: 1 --> 0 
    Allopleuron_hoffmanni : 
      Char. 25: 1 --> 0 
      Char. 42: 0 --> 1 
      Char. 76: 2 --> 1 
      Char. 79: 2 --> 1 
      Char. 80: 0 --> 1 
      Char. 84: 0 --> 1 
      Char. 132: 0 --> 1 
      Char. 164: 1 --> 0 
      Char. 176: 1 --> 0 
      Char. 186: 1 --> 0 
      Char. 190: 0 --> 1 
      Char. 195: 1 --> 0 
      Char. 225: 1 --> 0 
      Char. 318: 0 --> 1 
    Nichollsemys_baieri : 
      Char. 18: 0 --> 1 
      Char. 34: 0 --> 1 
      Char. 62: 0 --> 1 
      Char. 89: 1 --> 0 
      Char. 104: 0 --> 1 
      Char. 124: 0 --> 1 
      Char. 127: 0 --> 1 
      Char. 151: 0 --> 1 
    Eochelone_brabantica : 
      Char. 55: 1 --> 0 
      Char. 56: 1 --> 0 
      Char. 57: 1 --> 0 
      Char. 65: 0 --> 1 
      Char. 67: 2 --> 1 
      Char. 133: 2 --> 0 
      Char. 139: 2 --> 1 
      Char. 175: 1 --> 0 
    Corsochelys_halinches : 
      Char. 13: 0 --> 1 
      Char. 118: 0 --> 1 
      Char. 128: 0 --> 1 
      Char. 139: 02 --> 1 
      Char. 156: 0 --> 1 
      Char. 284: 1 --> 0 
      Char. 331: 2 --> 1 
    Procolpochelys_charlestonensis : 
      Char. 99: 0 --> 1 
      Char. 101: 1 --> 0 
      Char. 174: 0 --> 1 
      Char. 198: 0 --> 1 
      Char. 203: 1 --> 0 
      Char. 212: 1 --> 0 
      Char. 221: 1 --> 0 
    Peritresius_martini : 
      Char. 229: 1 --> 0 
      Char. 278: 0 --> 1 
      Char. 296: 0 --> 1 
      Char. 318: 0 --> 1 
    Ctenochelys : 
      Char. 216: 2 --> 0 
    Cabindachelys_landanensis : 
      Char. 21: 1 --> 2 
    Oligochelone_rupelensis : 
      No autapomorphies 
    Erquelinnesia_gosseleti : 
      Char. 13: 0 --> 1 
      Char. 48: 0 --> 1 
      Char. 174: 0 --> 1 
      Char. 213: 1 --> 0 
      Char. 229: 1 --> 0 
      Char. 318: 0 --> 1 
      Char. 333: 1 --> 0 
    Toxochelys_latiremis : 
      Char. 13: 0 --> 1 
      Char. 65: 1 --> 0 
      Char. 136: 0 --> 1 
      Char. 145: 0 --> 1 
      Char. 173: 0 --> 1 
      Char. 183: 0 --> 1 
      Char. 199: 0 --> 1 
      Char. 274: 0 --> 1 
      Char. 276: 0 --> 1 
      Char. 277: 0 --> 1 
      Char. 305: 1 --> 0 
    Chelydra_serpentina : 
      Char. 8: 1 --> 0 
      Char. 24: 0 --> 1 
      Char. 28: 1 --> 0 
      Char. 142: 0 --> 1 
      Char. 197: 1 --> 2 
      Char. 221: 0 --> 2 
    Macrochelys_temminckii : 
      Char. 65: 1 --> 0 
      Char. 84: 0 --> 1 
      Char. 117: 0 --> 1 
      Char. 124: 1 --> 0 
      Char. 140: 1 --> 0 
      Char. 143: 0 --> 1 
      Char. 150: 1 --> 0 
      Char. 226: 1 --> 0 
      Char. 303: 1 --> 2 
    Sternotherus_odoratus : 
      Char. 97: 1 --> 0 
      Char. 99: 0 --> 1 
      Char. 116: 1 --> 0 
      Char. 117: 2 --> 0 
      Char. 129: 1 --> 0 
      Char. 138: 0 --> 1 
      Char. 176: 1 --> 0 
      Char. 210: 0 --> 1 
    Staurotypus_salvinii : 
      Char. 38: 0 --> 1 
      Char. 49: 1 --> 0 
      Char. 106: 0 --> 1 
      Char. 140: 1 --> 0 
    Kinosternon_subrubrum : 
      Char. 52: 0 --> 1 
      Char. 111: 1 --> 0 
      Char. 115: 0 --> 1 
      Char. 126: 0 --> 1 
      Char. 142: 0 --> 1 
      Char. 160: 1 --> 0 
      Char. 182: 0 --> 1 
      Char. 207: 1 --> 0 
      Char. 325: 0 --> 1 
    Dermatemys_mawii : 
      Char. 64: 0 --> 1 
      Char. 105: 1 --> 0 
      Char. 116: 1 --> 0 
      Char. 140: 1 --> 0 
      Char. 209: 0 --> 1 
      Char. 258: 0 --> 1 
      Char. 269: 0 --> 1 
      Char. 286: 1 --> 0 
    Baptemys_wyomingensis : 
      Char. 120: 0 --> 1 
      Char. 121: 0 --> 2 
      Char. 143: 0 --> 1 
      Char. 150: 1 --> 0 
      Char. 173: 0 --> 1 
      Char. 185: 0 --> 1 
      Char. 256: 0 --> 1 
      Char. 322: 0 --> 1 
    Emarginachelys_cretacea : 
      Char. 29: 1 --> 0 
      Char. 108: 2 --> 1 
      Char. 110: 0 --> 1 
      Char. 124: 1 --> 0 
      Char. 248: 0 --> 2 
    Chrysemys_picta : 
      Char. 22: 1 --> 0 
      Char. 38: 0 --> 1 
      Char. 58: 0 --> 2 
      Char. 68: 0 --> 1 
      Char. 114: 0 --> 1 
      Char. 121: 0 --> 1 
      Char. 123: 0 --> 1 
      Char. 127: 1 --> 0 
      Char. 234: 1 --> 0 
      Char. 250: 0 --> 1 
      Char. 256: 0 --> 1 
      Char. 273: 0 --> 1 
      Char. 289: 0 --> 1 
    Emys_orbicularis : 
      Char. 28: 1 --> 0 
      Char. 65: 2 --> 0 
      Char. 72: 1 --> 0 
      Char. 91: 1 --> 0 
      Char. 142: 0 --> 1 
      Char. 145: 0 --> 1 
      Char. 237: 0 --> 1 
      Char. 257: 0 --> 1 
      Char. 258: 1 --> 0 
      Char. 271: 0 --> 1 
    Geoclemys_hamiltonii : 
      Char. 26: 0 --> 1 
      Char. 42: 0 --> 1 
      Char. 67: 0 --> 1 
      Char. 68: 0 --> 1 
      Char. 121: 0 --> 3 
      Char. 122: 0 --> 1 
      Char. 189: 0 --> 1 
      Char. 190: 0 --> 1 
      Char. 207: 0 --> 1 
      Char. 257: 0 --> 1 
      Char. 271: 0 --> 1 
      Char. 333: 0 --> 1 
    Testudo_hermanni : 
      Char. 42: 0 --> 1 
      Char. 66: 1 --> 0 
      Char. 101: 1 --> 0 
      Char. 114: 0 --> 1 
      Char. 122: 0 --> 1 
      Char. 184: 0 --> 1 
    Gopherus_polyphemus : 
      Char. 21: 1 --> 2 
      Char. 22: 1 --> 0 
      Char. 54: 0 --> 1 
      Char. 71: 0 --> 1 
      Char. 103: 0 --> 1 
      Char. 125: 0 --> 1 
      Char. 127: 1 --> 0 
      Char. 140: 1 --> 0 
    Chelonoidis_sp. : 
      Char. 13: 0 --> 1 
      Char. 40: 1 --> 0 
      Char. 162: 0 --> 1 
      Char. 198: 1 --> 0 
      Char. 207: 0 --> 1 
      Char. 225: 1 --> 0 
      Char. 234: 0 --> 1 
      Char. 249: 0 --> 1 
      Char. 250: 1 --> 0 
      Char. 251: 0 --> 1 
      Char. 257: 0 --> 2 
      Char. 273: 1 --> 0 
      Char. 278: 1 --> 0 
      Char. 281: 1 --> 0 
      Char. 296: 1 --> 0 
      Char. 304: 1 --> 2 
      Char. 305: 1 --> 0 
      Char. 318: 1 --> 0 
    Platysternon_megacephalum : 
      Char. 16: 0 --> 1 
      Char. 18: 2 --> 0 
      Char. 32: 0 --> 1 
      Char. 35: 1 --> 0 
      Char. 40: 1 --> 0 
      Char. 43: 0 --> 1 
      Char. 52: 0 --> 1 
      Char. 58: 0 --> 1 
      Char. 65: 2 --> 1 
      Char. 75: 1 --> 0 
      Char. 77: 1 --> 2 
      Char. 95: 1 --> 0 
      Char. 101: 1 --> 0 
      Char. 102: 0 --> 1 
      Char. 110: 0 --> 1 
      Char. 125: 0 --> 1 
      Char. 126: 0 --> 1 
      Char. 139: 0 --> 2 
      Char. 140: 1 --> 0 
      Char. 143: 0 --> 1 
      Char. 160: 1 --> 0 
      Char. 164: 0 --> 1 
      Char. 182: 0 --> 1 
      Char. 185: 0 --> 1 
      Char. 201: 1 --> 0 
      Char. 207: 0 --> 1 
      Char. 251: 0 --> 1 
      Char. 257: 0 --> 2 
      Char. 281: 1 --> 0 
      Char. 296: 1 --> 0 
      Char. 304: 1 --> 2 
      Char. 305: 1 --> 0 
    Apalone_spinifera : 
      Char. 58: 0 --> 1 
      Char. 96: 1 --> 0 
      Char. 346: 1 --> 0 
    Pelodiscus_sinensis : 
      Char. 123: 0 --> 1 
    Lissemys_punctata : 
      Char. 29: 1 --> 0 
      Char. 69: 1 --> 0 
      Char. 101: 1 --> 0 
      Char. 104: 1 --> 2 
      Char. 165: 1 --> 0 
      Char. 185: 1 --> 0 
    Carettochelys_insculpta : 
      No autapomorphies 
    Allaeochelys_libyca : 
      Char. 127: 1 --> 0 
    Petrochelys_kyrgyzensis : 
      No autapomorphies 
    Adocus_beatus : 
      Char. 58: 0 --> 2 
      Char. 81: 0 --> 1 
      Char. 143: 0 --> 1 
      Char. 148: 2 --> 1 
      Char. 200: 0 --> 1 
      Char. 234: 1 --> 0 
      Char. 285: 1 --> 0 
    Chelus_fimbriatus : 
      Char. 5: 1 --> 0 
      Char. 22: 1 --> 0 
      Char. 48: 0 --> 1 
      Char. 129: 1 --> 0 
      Char. 149: 1 --> 0 
      Char. 160: 1 --> 0 
      Char. 189: 0 --> 1 
      Char. 190: 0 --> 1 
      Char. 201: 1 --> 0 
      Char. 209: 1 --> 0 
      Char. 225: 1 --> 0 
      Char. 266: 0 --> 2 
      Char. 268: 0 --> 1 
      Char. 271: 0 --> 1 
      Char. 281: 0 --> 1 
      Char. 282: 0 --> 1 
    Phrynops_geoffroanus : 
      Char. 104: 0 --> 1 
      Char. 142: 0 --> 1 
      Char. 191: 1 --> 0 
      Char. 204: 0 --> 1 
      Char. 295: 1 --> 0 
    Elseya_dentata : 
      Char. 16: 0 --> 1 
      Char. 18: 2 --> 0 
      Char. 23: 0 --> 1 
      Char. 58: 0 --> 2 
      Char. 60: 0 --> 1 
      Char. 173: 1 --> 0 
      Char. 175: 0 --> 1 
      Char. 176: 1 --> 0 
      Char. 184: 0 --> 1 
      Char. 252: 1 --> 0 
      Char. 333: 0 --> 1 
      Char. 345: 0 --> 1 
    Chelodina_longicollis : 
      Char. 12: 0 --> 1 
      Char. 82: 0 --> 1 
      Char. 104: 0 --> 1 
      Char. 129: 1 --> 0 
      Char. 180: 1 --> 0 
      Char. 266: 0 --> 1 
    Araripemys_barretoi : 
      Char. 38: 0 --> 1 
      Char. 73: 0 --> 1 
      Char. 95: 1 --> 2 
      Char. 96: 0 --> 1 
      Char. 116: 1 --> 0 
      Char. 180: 1 --> 0 
      Char. 189: 0 --> 1 
      Char. 190: 0 --> 1 
      Char. 192: 3 --> 4 
      Char. 207: 1 --> 0 
      Char. 211: 0 --> 1 
      Char. 231: 0 --> 1 
      Char. 235: 0 --> 1 
      Char. 236: 0 --> 1 
      Char. 247: 0 --> 1 
      Char. 248: 0 --> 1 
      Char. 265: 0 --> 1 
      Char. 275: 0 --> 1 
      Char. 345: 0 --> 1 
    Podocnemis_unifilis : 
      Char. 18: 2 --> 0 
      Char. 30: 0 --> 1 
      Char. 42: 0 --> 1 
      Char. 55: 0 --> 1 
      Char. 96: 0 --> 1 
      Char. 116: 1 --> 0 
      Char. 117: 0 --> 2 
      Char. 154: 1 --> 0 
      Char. 159: 1 --> 0 
      Char. 271: 0 --> 1 
      Char. 330: 0 --> 1 
      Char. 344: 0 --> 1 
      Char. 345: 0 --> 1 
    Pelomedusa_subrufa : 
      Char. 22: 1 --> 0 
      Char. 38: 0 --> 1 
      Char. 124: 0 --> 2 
      Char. 125: 0 --> 1 
      Char. 142: 0 --> 1 
      Char. 144: 1 --> 0 
      Char. 152: 0 --> 1 
      Char. 155: 1 --> 0 
    Galianemys_whitei : 
      Char. 32: 0 --> 1 
      Char. 34: 1 --> 0 
      Char. 43: 0 --> 1 
      Char. 84: 0 --> 1 
      Char. 114: 0 --> 1 
      Char. 132: 0 --> 1 
      Char. 139: 0 --> 2 
      Char. 153: 1 --> 0 
    Annemys_levensis : 
      Char. 137: 0 --> 1 
      Char. 209: 0 --> 1 
      Char. 229: 1 --> 0 
    Annemys_latiens : 
      Char. 88: 1 --> 0 
      Char. 122: 0 --> 1 
    Annemys_sp._IVPP_V18106 : 
      Char. 81: 0 --> 1 
      Char. 97: 1 --> 0 
      Char. 124: 0 --> 1 
      Char. 132: 0 --> 1 
      Char. 144: 1 --> 0 
      Char. 156: 0 --> 1 
    Xinjiangchelys_wusu : 
      Char. 263: 1 --> 0 
    Xinjiangchelys_radiplicatoides : 
      Char. 91: 0 --> 1 
      Char. 95: 1 --> 2 
      Char. 110: 1 --> 0 
      Char. 186: 0 --> 1 
    Sinemys_gamera : 
      Char. 1: 0 --> 1 
    Sinemys_lens : 
      Char. 108: 2 --> 1 
    Dracochelys_bicuspis : 
      Char. 53: 0 --> 1 
      Char. 58: 0 --> 1 
      Char. 81: 0 --> 1 
      Char. 117: 0 --> 2 
      Char. 147: 1 --> 0 
      Char. 193: 0 --> 1 
      Char. 219: 0 --> 1 
      Char. 282: 0 --> 1 
    Ordosemys_sp._IVPP_V12092 : 
      Char. 38: 0 --> 1 
      Char. 80: 0 --> 1 
      Char. 100: 0 --> 2 
      Char. 117: 0 --> 2 
      Char. 135: 0 --> 1 
      Char. 260: 0 --> 1 
    Judithemys_sukhanovi : 
      Char. 34: 2 --> 1 
      Char. 150: 1 --> 0 
    Kirgizemys_hoburensis : 
      Char. 90: 2 --> 1 
      Char. 108: 2 --> 1 
      Char. 155: 1 --> 0 
      Char. 164: 1 --> 0 
      Char. 204: 0 --> 1 
      Char. 277: 0 --> 1 
    Kirgizemys_dmitrievi : 
      Char. 61: 1 --> 0 
      Char. 97: 1 --> 0 
      Char. 141: 0 --> 1 
      Char. 162: 0 --> 1 
    Meiolania_planiceps : 
      Char. 25: 1 --> 0 
      Char. 33: 0 --> 1 
      Char. 36: 0 --> 1 
      Char. 37: 0 --> 1 
      Char. 58: 01 --> 2 
      Char. 66: 0 --> 1 
      Char. 75: 0 --> 1 
      Char. 77: 1 --> 3 
      Char. 78: 0 --> 1 
      Char. 90: 1 --> 2 
      Char. 112: 0 --> 1 
      Char. 140: 1 --> 0 
      Char. 143: 1 --> 0 
      Char. 148: 0 --> 1 
      Char. 160: 1 --> 0 
      Char. 232: 0 --> 1 
      Char. 235: 0 --> 1 
      Char. 252: 0 --> 1 
      Char. 253: 0 --> 1 
      Char. 284: 0 --> 1 
      Char. 306: 0 --> 1 
    Chubutemys_copelloi : 
      Char. 3: 0 --> 1 
      Char. 27: 1 --> 0 
      Char. 29: 1 --> 0 
      Char. 62: 0 --> 1 
      Char. 96: 0 --> 1 
      Char. 283: 0 --> 1 
    Eubaena_cephalica : 
      Char. 6: 1 --> 2 
      Char. 11: 1 --> 0 
      Char. 15: 0 --> 1 
      Char. 75: 0 --> 1 
      Char. 87: 0 --> 1 
      Char. 90: 1 --> 2 
      Char. 130: 0 --> 1 
      Char. 163: 0 --> 1 
    Arundelemys_dardeni : 
      Char. 106: 0 --> 1 
      Char. 123: 1 --> 0 
      Char. 126: 0 --> 1 
    Pleurosternon_bullockii : 
      Char. 35: 0 --> 1 
      Char. 58: 1 --> 0 
      Char. 132: 1 --> 2 
      Char. 192: 0 --> 3 
      Char. 221: 1 --> 0 
      Char. 223: 0 --> 1 
      Char. 264: 0 --> 1 
    Glyptops_plicatulus : 
      No autapomorphies 
    Kallokibotion_bajazidi : 
      Char. 60: 0 --> 1 
      Char. 79: 1 --> 2 
      Char. 118: 0 --> 1 
      Char. 130: 0 --> 1 
      Char. 145: 0 --> 1 
      Char. 176: 0 --> 1 
      Char. 222: 0 --> 1 
      Char. 257: 0 --> 2 
    Eileanchelys_waldmanni : 
      Char. 204: 0 --> 1 
    Kayentachelys_aprix : 
      Char. 84: 0 --> 1 
      Char. 131: 2 --> 1 
      Char. 218: 1 --> 0 
      Char. 221: 1 --> 0 
    Australochelys_africanus : 
      Char. 130: 0 --> 1 
    Proganochelys_quenstedtii : 
      No autapomorphies 
   Node 99 : 
      No synapomorphies 
   Node 100 : 
      Char. 81: 0 --> 1 
      Char. 83: 0 --> 1 
      Char. 114: 0 --> 1 
   Node 101 : 
      Char. 2: 0 --> 1 
      Char. 13: 0 --> 1 
      Char. 121: 2 --> 0 
      Char. 124: 1 --> 0 
      Char. 148: 0 --> 1 
      Char. 239: 0 --> 1 
      Char. 253: 0 --> 1 
   Node 102 : 
      Char. 16: 1 --> 0 
      Char. 34: 0 --> 1 
      Char. 47: 0 --> 1 
      Char. 110: 0 --> 1 
      Char. 120: 1 --> 0 
      Char. 229: 0 --> 1 
      Char. 334: 0 --> 1 
   Node 103 : 
      Char. 11: 0 --> 1 
      Char. 156: 1 --> 0 
      Char. 245: 0 --> 1 
      Char. 280: 1 --> 0 
   Node 104 : 
      Char. 91: 0 --> 1 
      Char. 107: 0 --> 1 
      Char. 108: 1 --> 2 
      Char. 121: 0 --> 2 
   Node 105 : 
      Char. 21: 0 --> 1 
      Char. 65: 0 --> 2 
      Char. 79: 0 --> 1 
      Char. 111: 0 --> 1 
      Char. 120: 0 --> 1 
      Char. 146: 0 --> 1 
      Char. 308: 0 --> 1 
   Node 106 : 
      Char. 4: 1 --> 0 
      Char. 8: 0 --> 1 
      Char. 10: 0 --> 1 
      Char. 66: 1 --> 0 
      Char. 77: 0 --> 1 
      Char. 108: 0 --> 1 
      Char. 114: 1 --> 0 
      Char. 119: 0 --> 1 
      Char. 131: 0 --> 2 
      Char. 140: 2 --> 1 
   Node 107 : 
      No synapomorphies 
   Node 108 : 
      Char. 94: 0 --> 1 
      Char. 100: 0 --> 1 
      Char. 156: 0 --> 1 
   Node 109 : 
      Char. 27: 1 --> 0 
      Char. 39: 0 --> 1 
      Char. 58: 0 --> 1 
      Char. 133: 0 --> 2 
      Char. 140: 1 --> 2 
   Node 110 : 
      Char. 256: 0 --> 1 
      Char. 280: 0 --> 1 
      Char. 333: 0 --> 1 
      Char. 353: 0 --> 1 
   Node 111 : 
      Char. 141: 0 --> 1 
   Node 112 : 
      Char. 90: 1 --> 2 
      Char. 123: 1 --> 0 
      Char. 129: 0 --> 1 
      Char. 218: 1 --> 0 
   Node 113 : 
      Char. 3: 0 --> 1 
      Char. 56: 0 --> 1 
      Char. 67: 0 --> 2 
      Char. 99: 0 --> 1 
      Char. 121: 0 --> 1 
      Char. 129: 0 --> 1 
      Char. 174: 0 --> 1 
      Char. 176: 0 --> 1 
      Char. 181: 0 --> 1 
   Node 114 : 
      Char. 55: 0 --> 1 
      Char. 111: 1 --> 0 
      Char. 117: 0 --> 1 
   Node 115 : 
      Char. 1: 0 --> 1 
      Char. 143: 1 --> 0 
   Node 116 : 
      Char. 34: 1 --> 0 
      Char. 57: 0 --> 1 
      Char. 68: 0 --> 1 
      Char. 109: 0 --> 1 
      Char. 133: 0 --> 1 
      Char. 140: 1 --> 0 
      Char. 186: 0 --> 1 
   Node 117 : 
      Char. 9: 0 --> 1 
   Node 118 : 
      No synapomorphies 
   Node 119 : 
      Char. 14: 1 --> 2 
   Node 120 : 
      Char. 3: 1 --> 0 
   Node 121 : 
      Char. 97: 1 --> 0 
      Char. 153: 1 --> 0 
      Char. 162: 1 --> 0 
   Node 122 : 
      Char. 22: 1 --> 0 
      Char. 175: 0 --> 1 
   Node 123 : 
      Char. 62: 0 --> 1 
      Char. 75: 1 --> 0 
      Char. 92: 0 --> 1 
      Char. 100: 0 --> 1 
      Char. 104: 0 --> 1 
      Char. 117: 0 --> 2 
      Char. 221: 1 --> 0 
      Char. 248: 1 --> 2 
      Char. 338: 0 --> 1 
   Node 124 : 
      Char. 18: 1 --> 0 
      Char. 141: 0 --> 1 
      Char. 162: 0 --> 1 
      Char. 223: 0 --> 1 
      Char. 259: 0 --> 1 
      Char. 312: 0 --> 1 
      Char. 313: 0 --> 1 
      Char. 327: 1 --> 0 
      Char. 333: 0 --> 1 
      Char. 340: 0 --> 1 
      Char. 344: 0 --> 1 
      Char. 351: 0 --> 1 
      Char. 353: 0 --> 1 
   Node 125 : 
      Char. 39: 0 --> 1 
      Char. 67: 0 --> 1 
      Char. 95: 1 --> 0 
      Char. 106: 0 --> 1 
      Char. 116: 1 --> 0 
      Char. 124: 1 --> 0 
      Char. 133: 0 --> 2 
      Char. 140: 1 --> 2 
      Char. 150: 1 --> 0 
      Char. 195: 0 --> 1 
      Char. 211: 0 --> 1 
      Char. 222: 0 --> 1 
      Char. 235: 0 --> 1 
      Char. 239: 1 --> 0 
      Char. 240: 0 --> 1 
      Char. 251: 0 --> 1 
      Char. 260: 0 --> 1 
      Char. 331: 0 --> 2 
      Char. 336: 0 --> 1 
      Char. 341: 0 --> 1 
      Char. 349: 0 --> 1 
      Char. 355: 0 --> 1 
   Node 126 : 
      Char. 0: 1 --> 0 
      Char. 18: 2 --> 1 
      Char. 28: 1 --> 0 
      Char. 96: 1 --> 0 
      Char. 164: 0 --> 1 
      Char. 248: 0 --> 1 
      Char. 290: 1 --> 0 
      Char. 292: 1 --> 0 
      Char. 301: 1 --> 0 
   Node 127 : 
      Char. 65: 2 --> 1 
      Char. 176: 0 --> 1 
      Char. 247: 0 --> 1 
   Node 128 : 
      Char. 124: 0 --> 1 
      Char. 150: 0 --> 1 
      Char. 265: 0 --> 1 
      Char. 277: 1 --> 0 
   Node 129 : 
      Char. 13: 1 --> 0 
      Char. 69: 0 --> 1 
      Char. 96: 0 --> 1 
      Char. 123: 1 --> 0 
      Char. 164: 1 --> 0 
      Char. 207: 1 --> 0 
      Char. 282: 0 --> 1 
      Char. 290: 0 --> 1 
      Char. 292: 0 --> 1 
      Char. 294: 0 --> 1 
      Char. 301: 0 --> 1 
   Node 130 : 
      Char. 0: 0 --> 1 
      Char. 28: 0 --> 1 
      Char. 90: 1 --> 2 
      Char. 129: 0 --> 1 
      Char. 148: 1 --> 2 
      Char. 279: 0 --> 1 
      Char. 298: 0 --> 2 
   Node 131 : 
      Char. 15: 0 --> 1 
      Char. 35: 0 --> 1 
      Char. 186: 0 --> 1 
      Char. 277: 0 --> 1 
      Char. 284: 0 --> 1 
   Node 132 : 
      Char. 116: 0 --> 1 
      Char. 207: 0 --> 1 
      Char. 228: 0 --> 1 
      Char. 293: 0 --> 1 
   Node 133 : 
      Char. 15: 1 --> 0 
      Char. 67: 1 --> 0 
      Char. 94: 01 --> 2 
   Node 134 : 
      Char. 3: 1 --> 0 
      Char. 116: 0 --> 1 
      Char. 129: 1 --> 0 
      Char. 195: 1 --> 0 
      Char. 240: 1 --> 2 
   Node 135 : 
      Char. 19: 0 --> 1 
      Char. 76: 2 --> 1 
      Char. 223: 1 --> 0 
   Node 136 : 
      Char. 0: 0 --> 1 
      Char. 11: 1 --> 0 
      Char. 52: 0 --> 1 
      Char. 65: 1 --> 0 
      Char. 99: 0 --> 2 
      Char. 103: 0 --> 1 
      Char. 117: 2 --> 0 
   Node 137 : 
      Char. 11: 1 --> 0 
      Char. 16: 0 --> 1 
      Char. 53: 0 --> 1 
      Char. 94: 0 --> 2 
      Char. 97: 1 --> 0 
      Char. 99: 0 --> 2 
      Char. 111: 1 --> 0 
      Char. 150: 0 --> 1 
      Char. 331: 2 --> 3 
      Char. 332: 0 --> 1 
   Node 138 : 
      Char. 22: 1 --> 0 
      Char. 145: 0 --> 1 
   Node 139 : 
      Char. 15: 1 --> 0 
      Char. 105: 1 --> 0 
      Char. 114: 0 --> 1 
      Char. 215: 0 --> 1 
   Node 140 : 
      Char. 145: 1 --> 0 
      Char. 175: 0 --> 1 
      Char. 203: 1 --> 0 
   Node 141 : 
      Char. 233: 0 --> 1 
      Char. 312: 1 --> 0 
   Node 142 : 
      Char. 7: 0 --> 1 
      Char. 114: 1 --> 0 
   Node 143 : 
      Char. 5: 0 --> 1 
      Char. 216: 2 --> 1 
      Char. 329: 0 --> 1 
      Char. 335: 0 --> 1 
      Char. 352: 0 --> 1 
   Node 144 : 
      No synapomorphies 
   Node 145 : 
      Char. 16: 0 --> 1 
      Char. 44: 0 --> 1 
      Char. 49: 1 --> 0 
      Char. 94: 0 --> 2 
      Char. 223: 1 --> 0 
   Node 146 : 
      Char. 28: 0 --> 1 
      Char. 55: 0 --> 1 
      Char. 56: 0 --> 1 
      Char. 67: 1 --> 2 
      Char. 68: 0 --> 1 
      Char. 100: 0 --> 2 
      Char. 102: 0 --> 1 
   Node 147 : 
      Char. 65: 1 --> 0 
      Char. 103: 0 --> 1 
      Char. 110: 0 --> 1 
      Char. 162: 1 --> 0 
   Node 148 : 
      Char. 79: 2 --> 1 
      Char. 175: 0 --> 1 
      Char. 179: 1 --> 0 
   Node 149 : 
      Char. 114: 1 --> 0 
      Char. 236: 1 --> 0 
      Char. 240: 1 --> 0 
   Node 150 : 
      Char. 24: 0 --> 1 
   Node 151 : 
      Char. 175: 0 --> 1 
   Node 152 : 
      No synapomorphies 
   Node 153 : 
      Char. 325: 1 --> 0 
   Node 154 : 
      No synapomorphies 
   Node 155 : 
      Char. 13: 0 --> 1 
      Char. 44: 1 --> 0 
      Char. 94: 2 --> 0 
      Char. 100: 2 --> 0 
      Char. 102: 1 --> 0 
      Char. 126: 1 --> 0 
      Char. 189: 0 --> 1 
      Char. 190: 0 --> 1 
   Node 156 : 
      Char. 11: 1 --> 0 
      Char. 52: 0 --> 1 
      Char. 77: 1 --> 2 
      Char. 95: 1 --> 0 
      Char. 114: 0 --> 1 
      Char. 126: 0 --> 1 
      Char. 175: 0 --> 1 
      Char. 178: 0 --> 1 
      Char. 201: 1 --> 0 
      Char. 211: 0 --> 1 
      Char. 225: 1 --> 0 
      Char. 235: 0 --> 1 
      Char. 248: 0 --> 2 
      Char. 251: 0 --> 1 
      Char. 259: 0 --> 1 
      Char. 260: 0 --> 1 
      Char. 276: 0 --> 1 
      Char. 304: 1 --> 2 
      Char. 305: 1 --> 0 
   Node 157 : 
      Char. 196: 0 --> 1 
   Node 158 : 
      Char. 24: 0 --> 1 
      Char. 185: 0 --> 1 
      Char. 208: 0 --> 1 
      Char. 242: 0 --> 1 
      Char. 269: 0 --> 1 
      Char. 270: 0 --> 1 
   Node 159 : 
      Char. 11: 1 --> 0 
      Char. 17: 0 --> 1 
      Char. 26: 0 --> 1 
      Char. 32: 0 --> 1 
      Char. 132: 0 --> 1 
      Char. 158: 0 --> 1 
      Char. 206: 1 --> 2 
      Char. 237: 0 --> 1 
      Char. 274: 0 --> 1 
      Char. 322: 0 --> 1 
   Node 160 : 
      Char. 323: 0 --> 1 
      Char. 344: 0 --> 1 
   Node 161 : 
      Char. 21: 1 --> 2 
      Char. 22: 1 --> 0 
      Char. 54: 0 --> 1 
      Char. 67: 0 --> 1 
      Char. 117: 0 --> 2 
      Char. 207: 0 --> 1 
      Char. 272: 0 --> 1 
   Node 162 : 
      Char. 34: 0 --> 1 
      Char. 79: 2 --> 1 
      Char. 97: 1 --> 0 
      Char. 157: 0 --> 1 
      Char. 176: 1 --> 0 
      Char. 177: 0 --> 1 
      Char. 247: 1 --> 0 
      Char. 250: 0 --> 1 
   Node 163 : 
      Char. 105: 1 --> 0 
      Char. 122: 0 --> 1 
      Char. 155: 1 --> 0 
   Node 164 : 
      Char. 225: 1 --> 0 
      Char. 344: 0 --> 1 
   Node 165 : 
      Char. 97: 1 --> 0 
      Char. 258: 0 --> 1 
      Char. 288: 0 --> 1 
   Node 166 : 
      Char. 66: 0 --> 1 
      Char. 72: 1 --> 0 
      Char. 156: 0 --> 1 
      Char. 234: 1 --> 0 
      Char. 249: 1 --> 0 
      Char. 250: 0 --> 1 
      Char. 273: 0 --> 1 
   Node 167 : 
      Char. 75: 1 --> 0 
   Node 168 : 
      Char. 27: 1 --> 0 
      Char. 58: 0 --> 2 
      Char. 76: 2 --> 1 
      Char. 77: 1 --> 2 
      Char. 142: 0 --> 1 
      Char. 155: 1 --> 0 
      Char. 201: 1 --> 0 
   Node 169 : 
      Char. 164: 0 --> 1 
      Char. 211: 0 --> 1 
   Node 170 : 
      Char. 13: 0 --> 1 
      Char. 26: 0 --> 1 
      Char. 30: 0 --> 1 
      Char. 40: 1 --> 0 
      Char. 42: 0 --> 1 
      Char. 50: 0 --> 1 
      Char. 51: 0 --> 1 
      Char. 60: 0 --> 1 
      Char. 80: 0 --> 1 
      Char. 105: 1 --> 0 
      Char. 149: 1 --> 0 
      Char. 187: 0 --> 1 
      Char. 205: 0 --> 1 
      Char. 220: 0 --> 1 
      Char. 235: 0 --> 1 
      Char. 236: 0 --> 1 
      Char. 245: 1 --> 3 
      Char. 247: 0 --> 1 
      Char. 248: 0 --> 3 
      Char. 251: 0 --> 1 
      Char. 285: 1 --> 2 
      Char. 330: 0 --> 1 
      Char. 350: 0 --> 1 
   Node 171 : 
      Char. 5: 0 --> 1 
      Char. 48: 0 --> 1 
      Char. 49: 1 --> 0 
      Char. 62: 0 --> 1 
      Char. 64: 0 --> 1 
      Char. 71: 0 --> 1 
      Char. 77: 1 --> 2 
      Char. 95: 1 --> 2 
      Char. 99: 0 --> 1 
      Char. 104: 0 --> 1 
      Char. 113: 0 --> 1 
      Char. 114: 0 --> 1 
      Char. 133: 0 --> 1 
      Char. 191: 0 --> 1 
      Char. 262: 0 --> 1 
      Char. 324: 0 --> 1 
      Char. 327: 1 --> 0 
      Char. 333: 0 --> 1 
      Char. 344: 0 --> 1 
   Node 172 : 
      Char. 17: 0 --> 1 
      Char. 21: 1 --> 2 
      Char. 22: 1 --> 0 
      Char. 38: 0 --> 1 
      Char. 54: 0 --> 1 
      Char. 117: 0 --> 1 
      Char. 185: 0 --> 1 
      Char. 286: 1 --> 0 
      Char. 323: 0 --> 1 
   Node 173 : 
      No synapomorphies 
   Node 174 : 
      Char. 85: 0 --> 1 
      Char. 117: 1 --> 2 
      Char. 121: 0 --> 3 
      Char. 125: 0 --> 1 
      Char. 138: 0 --> 1 
   Node 175 : 
      Char. 164: 1 --> 0 
   Node 176 : 
      Char. 3: 1 --> 0 
      Char. 31: 0 --> 1 
      Char. 34: 1 --> 2 
      Char. 186: 1 --> 0 
      Char. 287: 0 --> 3 
      Char. 288: 0 --> 1 
   Node 177 : 
      Char. 6: 0 --> 1 
      Char. 72: 1 --> 0 
      Char. 124: 0 --> 2 
      Char. 152: 0 --> 1 
      Char. 155: 1 --> 0 
      Char. 173: 0 --> 1 
      Char. 176: 0 --> 1 
      Char. 191: 0 --> 1 
      Char. 295: 0 --> 1 
   Node 178 : 
      Char. 4: 0 --> 1 
      Char. 5: 0 --> 1 
      Char. 41: 0 --> 1 
      Char. 70: 0 --> 1 
      Char. 87: 0 --> 1 
      Char. 93: 0 --> 1 
      Char. 97: 1 --> 0 
      Char. 105: 1 --> 0 
      Char. 107: 1 --> 2 
      Char. 108: 2 --> 0 
      Char. 133: 0 --> 1 
      Char. 159: 0 --> 1 
      Char. 250: 0 --> 1 
      Char. 258: 0 --> 1 
      Char. 264: 0 --> 1 
      Char. 283: 0 --> 1 
      Char. 287: 2 --> 0 
      Char. 317: 0 --> 1 
      Char. 327: 1 --> 0 
   Node 179 : 
      Char. 208: 0 --> 1 
      Char. 210: 0 --> 1 
      Char. 346: 1 --> 0 
   Node 180 : 
      Char. 58: 0 --> 2 
      Char. 61: 1 --> 2 
      Char. 73: 0 --> 1 
      Char. 164: 1 --> 0 
   Node 181 : 
      Char. 21: 1 --> 2 
      Char. 54: 0 --> 1 
      Char. 82: 0 --> 1 
   Node 182 : 
      Char. 38: 0 --> 1 
      Char. 126: 0 --> 1 
      Char. 204: 0 --> 1 
      Char. 232: 0 --> 1 
      Char. 263: 0 --> 1 
      Char. 276: 0 --> 1 
   Node 183 : 
      Char. 6: 0 --> 1 
      Char. 146: 1 --> 0 
   Node 184 : 
      Char. 1: 0 --> 1 
   Node 185 : 
      Char. 75: 0 --> 1 
      Char. 76: 2 --> 1 
   Node 186 : 
      Char. 6: 0 --> 1 
      Char. 34: 1 --> 2 
      Char. 77: 1 --> 2 
      Char. 97: 1 --> 0 
      Char. 135: 0 --> 1 
   Node 187 : 
      Char. 211: 0 --> 1 
      Char. 231: 0 --> 1 
      Char. 247: 0 --> 1 
   Node 188 : 
      Char. 13: 0 --> 1 
      Char. 65: 1 --> 2 
   Node 189 : 
      Char. 34: 0 --> 2 
      Char. 135: 0 --> 1 
      Char. 142: 0 --> 1 
      Char. 148: 2 --> 1 
   Node 190 : 
      Char. 117: 0 --> 2 
      Char. 132: 0 --> 1 
      Char. 138: 0 --> 1 
   Node 191 : 
      Char. 6: 0 --> 1 
      Char. 43: 0 --> 1 
      Char. 146: 1 --> 2 
   Node 192 : 
      Char. 2: 0 --> 1 
      Char. 76: 2 --> 1 
      Char. 95: 1 --> 2 
      Char. 108: 2 --> 1 
      Char. 133: 0 --> 1 
   Node 193 : 
      Char. 6: 0 --> 1 
      Char. 11: 0 --> 1 
      Char. 28: 0 --> 1 
      Char. 47: 0 --> 1 
      Char. 110: 0 --> 1 
      Char. 173: 0 --> 1 
 
Tree 12 : 
    Thalssemys_bruntrutana : 
      Char. 206: 1 --> 2 
      Char. 219: 0 --> 1 
      Char. 236: 0 --> 1 
      Char. 248: 0 --> 1 
      Char. 252: 0 --> 1 
      Char. 307: 1 --> 0 
      Char. 312: 0 --> 1 
      Char. 331: 0 --> 1 
      Char. 341: 0 --> 1 
      Char. 342: 0 --> 2 
      Char. 344: 0 --> 1 
      Char. 349: 0 --> 1 
      Char. 350: 0 --> 1 
      Char. 355: 0 --> 1 
    NKMB_Wat18_211 : 
      No autapomorphies 
    Jurassichelon_oleronensis : 
      Char. 75: 0 --> 1 
      Char. 81: 1 --> 0 
      Char. 95: 0 --> 1 
      Char. 111: 1 --> 0 
      Char. 148: 2 --> 1 
    Portlandemys_mcdowelli : 
      Char. 182: 1 --> 0 
    Plesiochelys_planiceps : 
      Char. 34: 1 --> 2 
    Plesiochelys_etalloni : 
      Char. 105: 1 --> 0 
      Char. 144: 1 --> 0 
    Plesiochelys_bigleri : 
      Char. 143: 1 --> 0 
      Char. 148: 2 --> 1 
    Solnhofia_parsonsi : 
      Char. 17: 0 --> 1 
      Char. 60: 0 --> 1 
      Char. 62: 0 --> 1 
      Char. 90: 1 --> 2 
      Char. 96: 0 --> 1 
      Char. 97: 1 --> 0 
      Char. 101: 1 --> 0 
      Char. 108: 2 --> 1 
      Char. 110: 1 --> 0 
      Char. 117: 0 --> 2 
      Char. 120: 0 --> 1 
      Char. 127: 1 --> 0 
      Char. 175: 0 --> 1 
      Char. 211: 0 --> 1 
    Sandownia_harrisi : 
      Char. 16: 1 --> 0 
      Char. 148: 2 --> 1 
    Brachyopsemys_tingitana : 
      Char. 48: 0 --> 1 
      Char. 71: 0 --> 1 
      Char. 116: 0 --> 1 
      Char. 162: 0 --> 1 
      Char. 164: 1 --> 0 
    Leyvachelys_cipadi : 
      Char. 2: 1 --> 0 
      Char. 27: 1 --> 0 
      Char. 49: 0 --> 1 
      Char. 62: 0 --> 1 
      Char. 142: 0 --> 1 
    Angolachelys_mbaxi : 
      Char. 28: 0 --> 1 
      Char. 47: 1 --> 0 
      Char. 48: 0 --> 1 
      Char. 94: 0 --> 2 
      Char. 105: 1 --> 0 
      Char. 110: 1 --> 0 
      Char. 133: 1 --> 2 
    Rhinochelys_pulchriceps : 
      No autapomorphies 
    Santanachelys_gaffneyi : 
      Char. 106: 1 --> 0 
      Char. 149: 1 --> 0 
    Bouliachelys_suteri : 
      Char. 8: 1 --> 0 
      Char. 11: 1 --> 0 
      Char. 76: 2 --> 0 
      Char. 83: 0 --> 1 
      Char. 96: 0 --> 1 
      Char. 123: 0 --> 1 
      Char. 134: 0 --> 1 
    Notochelone_costata : 
      Char. 67: 1 --> 0 
      Char. 126: 0 --> 1 
    Ocepechelon_bouyai : 
      Char. 13: 0 --> 1 
      Char. 38: 0 --> 1 
      Char. 48: 0 --> 1 
      Char. 58: 1 --> 0 
      Char. 92: 1 --> 0 
      Char. 111: 1 --> 0 
      Char. 143: 2 --> 1 
    Desmatochelys_lowii : 
      Char. 96: 0 --> 1 
      Char. 199: 0 --> 1 
    Desmatochelys_padillai : 
      Char. 18: 0 --> 1 
      Char. 100: 1 --> 2 
      Char. 153: 1 --> 0 
    Rhinochelys_nammourensis : 
      Char. 16: 1 --> 0 
    Chelosphargis_advena : 
      Char. 143: 2 --> 1 
    Calcarichelys_gemma : 
      Char. 0: 0 --> 1 
      Char. 105: 1 --> 0 
      Char. 246: 0 --> 1 
    Protostega_gigas : 
      Char. 186: 1 --> 0 
    Archelon_ischyros : 
      Char. 44: 0 --> 1 
      Char. 318: 0 --> 1 
    Dermochelys_coriacea : 
      Char. 25: 1 --> 0 
      Char. 42: 0 --> 1 
      Char. 67: 1 --> 0 
      Char. 95: 0 --> 1 
      Char. 202: 0 --> 1 
      Char. 205: 0 --> 1 
      Char. 240: 1 --> 0 
      Char. 352: 0 --> 1 
    Eosphargis_breineri : 
      Char. 91: 1 --> 0 
      Char. 102: 0 --> 1 
      Char. 137: 0 --> 1 
      Char. 190: 0 --> 1 
    Lepidochelys_olivacea : 
      Char. 101: 1 --> 0 
      Char. 133: 2 --> 1 
      Char. 174: 0 --> 1 
    Caretta_caretta : 
      Char. 60: 0 --> 1 
      Char. 64: 0 --> 1 
      Char. 99: 0 --> 1 
      Char. 162: 0 --> 1 
      Char. 222: 1 --> 0 
    Chelonia_mydas : 
      Char. 99: 0 --> 2 
      Char. 101: 1 --> 0 
      Char. 102: 1 --> 0 
      Char. 103: 1 --> 0 
      Char. 116: 0 --> 1 
      Char. 121: 0 --> 1 
      Char. 125: 0 --> 1 
      Char. 127: 0 --> 1 
      Char. 133: 2 --> 0 
      Char. 140: 2 --> 0 
      Char. 190: 0 --> 1 
    Eretmochelys_imbricata : 
      Char. 117: 0 --> 1 
      Char. 121: 0 --> 1 
      Char. 133: 2 --> 0 
      Char. 176: 1 --> 0 
      Char. 225: 1 --> 0 
    Lepidochelys_kempii : 
      Char. 29: 0 --> 1 
      Char. 52: 0 --> 1 
      Char. 103: 1 --> 0 
      Char. 178: 1 --> 0 
    Natator_depressus : 
      Char. 75: 1 --> 0 
      Char. 143: 1 --> 2 
      Char. 176: 1 --> 0 
      Char. 183: 0 --> 1 
      Char. 225: 1 --> 0 
      Char. 354: 0 --> 1 
    Puppigerus_camperi : 
      Char. 91: 1 --> 0 
      Char. 101: 1 --> 0 
      Char. 145: 1 --> 0 
      Char. 174: 0 --> 1 
      Char. 211: 1 --> 0 
      Char. 222: 1 --> 0 
      Char. 259: 1 --> 0 
    Argillochelys_cuneiceps : 
      Char. 58: 0 --> 1 
      Char. 155: 1 --> 0 
    Allopleuron_hoffmanni : 
      Char. 25: 1 --> 0 
      Char. 42: 0 --> 1 
      Char. 76: 2 --> 1 
      Char. 79: 2 --> 1 
      Char. 80: 0 --> 1 
      Char. 84: 0 --> 1 
      Char. 132: 0 --> 1 
      Char. 164: 1 --> 0 
      Char. 176: 1 --> 0 
      Char. 186: 1 --> 0 
      Char. 190: 0 --> 1 
      Char. 195: 1 --> 0 
      Char. 225: 1 --> 0 
      Char. 318: 0 --> 1 
    Nichollsemys_baieri : 
      Char. 18: 0 --> 1 
      Char. 34: 0 --> 1 
      Char. 62: 0 --> 1 
      Char. 89: 1 --> 0 
      Char. 104: 0 --> 1 
      Char. 124: 0 --> 1 
      Char. 127: 0 --> 1 
      Char. 151: 0 --> 1 
    Eochelone_brabantica : 
      Char. 55: 1 --> 0 
      Char. 56: 1 --> 0 
      Char. 57: 1 --> 0 
      Char. 65: 0 --> 1 
      Char. 67: 2 --> 1 
      Char. 103: 1 --> 0 
      Char. 133: 2 --> 0 
      Char. 139: 2 --> 1 
      Char. 175: 1 --> 0 
    Corsochelys_halinches : 
      Char. 13: 0 --> 1 
      Char. 118: 0 --> 1 
      Char. 128: 0 --> 1 
      Char. 139: 02 --> 1 
      Char. 156: 0 --> 1 
      Char. 284: 1 --> 0 
      Char. 331: 2 --> 1 
    Procolpochelys_charlestonensis : 
      Char. 198: 0 --> 1 
      Char. 203: 1 --> 0 
      Char. 212: 1 --> 0 
      Char. 221: 1 --> 0 
    Peritresius_martini : 
      Char. 229: 1 --> 0 
      Char. 278: 0 --> 1 
      Char. 296: 0 --> 1 
      Char. 318: 0 --> 1 
    Ctenochelys : 
      Char. 5: 0 --> 1 
      Char. 16: 1 --> 0 
      Char. 58: 0 --> 1 
      Char. 65: 0 --> 1 
      Char. 66: 0 --> 1 
      Char. 67: 2 --> 1 
      Char. 105: 0 --> 1 
      Char. 139: 2 --> 1 
      Char. 162: 0 --> 1 
      Char. 163: 0 --> 1 
    Cabindachelys_landanensis : 
      Char. 21: 1 --> 2 
      Char. 141: 1 --> 0 
    Oligochelone_rupelensis : 
      No autapomorphies 
    Erquelinnesia_gosseleti : 
      Char. 213: 1 --> 0 
      Char. 229: 1 --> 0 
      Char. 333: 1 --> 0 
    Toxochelys_latiremis : 
      Char. 13: 0 --> 1 
      Char. 65: 1 --> 0 
      Char. 136: 0 --> 1 
      Char. 145: 0 --> 1 
      Char. 173: 0 --> 1 
      Char. 183: 0 --> 1 
      Char. 199: 0 --> 1 
      Char. 274: 0 --> 1 
      Char. 276: 0 --> 1 
      Char. 277: 0 --> 1 
      Char. 305: 1 --> 0 
    Chelydra_serpentina : 
      Char. 8: 1 --> 0 
      Char. 24: 0 --> 1 
      Char. 28: 1 --> 0 
      Char. 142: 0 --> 1 
      Char. 197: 1 --> 2 
      Char. 221: 0 --> 2 
    Macrochelys_temminckii : 
      Char. 65: 1 --> 0 
      Char. 84: 0 --> 1 
      Char. 117: 0 --> 1 
      Char. 124: 1 --> 0 
      Char. 140: 1 --> 0 
      Char. 143: 0 --> 1 
      Char. 150: 1 --> 0 
      Char. 226: 1 --> 0 
      Char. 303: 1 --> 2 
    Sternotherus_odoratus : 
      Char. 97: 1 --> 0 
      Char. 99: 0 --> 1 
      Char. 116: 1 --> 0 
      Char. 117: 2 --> 0 
      Char. 129: 1 --> 0 
      Char. 138: 0 --> 1 
      Char. 176: 1 --> 0 
      Char. 210: 0 --> 1 
    Staurotypus_salvinii : 
      Char. 38: 0 --> 1 
      Char. 49: 1 --> 0 
      Char. 106: 0 --> 1 
      Char. 140: 1 --> 0 
    Kinosternon_subrubrum : 
      Char. 52: 0 --> 1 
      Char. 111: 1 --> 0 
      Char. 115: 0 --> 1 
      Char. 126: 0 --> 1 
      Char. 142: 0 --> 1 
      Char. 160: 1 --> 0 
      Char. 182: 0 --> 1 
      Char. 207: 1 --> 0 
      Char. 325: 0 --> 1 
    Dermatemys_mawii : 
      Char. 64: 0 --> 1 
      Char. 105: 1 --> 0 
      Char. 116: 1 --> 0 
      Char. 140: 1 --> 0 
      Char. 209: 0 --> 1 
      Char. 258: 0 --> 1 
      Char. 269: 0 --> 1 
      Char. 286: 1 --> 0 
    Baptemys_wyomingensis : 
      Char. 120: 0 --> 1 
      Char. 121: 0 --> 2 
      Char. 143: 0 --> 1 
      Char. 150: 1 --> 0 
      Char. 173: 0 --> 1 
      Char. 185: 0 --> 1 
      Char. 256: 0 --> 1 
      Char. 322: 0 --> 1 
    Emarginachelys_cretacea : 
      Char. 29: 1 --> 0 
      Char. 108: 2 --> 1 
      Char. 110: 0 --> 1 
      Char. 124: 1 --> 0 
      Char. 248: 0 --> 2 
    Chrysemys_picta : 
      Char. 22: 1 --> 0 
      Char. 38: 0 --> 1 
      Char. 58: 0 --> 2 
      Char. 68: 0 --> 1 
      Char. 114: 0 --> 1 
      Char. 121: 0 --> 1 
      Char. 123: 0 --> 1 
      Char. 127: 1 --> 0 
      Char. 234: 1 --> 0 
      Char. 250: 0 --> 1 
      Char. 256: 0 --> 1 
      Char. 273: 0 --> 1 
      Char. 289: 0 --> 1 
    Emys_orbicularis : 
      Char. 28: 1 --> 0 
      Char. 65: 2 --> 0 
      Char. 72: 1 --> 0 
      Char. 91: 1 --> 0 
      Char. 142: 0 --> 1 
      Char. 145: 0 --> 1 
      Char. 237: 0 --> 1 
      Char. 257: 0 --> 1 
      Char. 258: 1 --> 0 
      Char. 271: 0 --> 1 
    Geoclemys_hamiltonii : 
      Char. 26: 0 --> 1 
      Char. 42: 0 --> 1 
      Char. 67: 0 --> 1 
      Char. 68: 0 --> 1 
      Char. 121: 0 --> 3 
      Char. 122: 0 --> 1 
      Char. 189: 0 --> 1 
      Char. 190: 0 --> 1 
      Char. 207: 0 --> 1 
      Char. 257: 0 --> 1 
      Char. 271: 0 --> 1 
      Char. 333: 0 --> 1 
    Testudo_hermanni : 
      Char. 42: 0 --> 1 
      Char. 66: 1 --> 0 
      Char. 101: 1 --> 0 
      Char. 114: 0 --> 1 
      Char. 122: 0 --> 1 
      Char. 184: 0 --> 1 
    Gopherus_polyphemus : 
      Char. 21: 1 --> 2 
      Char. 22: 1 --> 0 
      Char. 54: 0 --> 1 
      Char. 71: 0 --> 1 
      Char. 103: 0 --> 1 
      Char. 125: 0 --> 1 
      Char. 127: 1 --> 0 
      Char. 140: 1 --> 0 
    Chelonoidis_sp. : 
      Char. 13: 0 --> 1 
      Char. 40: 1 --> 0 
      Char. 162: 0 --> 1 
      Char. 198: 1 --> 0 
      Char. 207: 0 --> 1 
      Char. 225: 1 --> 0 
      Char. 234: 0 --> 1 
      Char. 249: 0 --> 1 
      Char. 250: 1 --> 0 
      Char. 251: 0 --> 1 
      Char. 257: 0 --> 2 
      Char. 273: 1 --> 0 
      Char. 278: 1 --> 0 
      Char. 281: 1 --> 0 
      Char. 296: 1 --> 0 
      Char. 304: 1 --> 2 
      Char. 305: 1 --> 0 
      Char. 318: 1 --> 0 
    Platysternon_megacephalum : 
      Char. 16: 0 --> 1 
      Char. 18: 2 --> 0 
      Char. 32: 0 --> 1 
      Char. 35: 1 --> 0 
      Char. 40: 1 --> 0 
      Char. 43: 0 --> 1 
      Char. 52: 0 --> 1 
      Char. 58: 0 --> 1 
      Char. 65: 2 --> 1 
      Char. 75: 1 --> 0 
      Char. 77: 1 --> 2 
      Char. 95: 1 --> 0 
      Char. 101: 1 --> 0 
      Char. 102: 0 --> 1 
      Char. 110: 0 --> 1 
      Char. 125: 0 --> 1 
      Char. 126: 0 --> 1 
      Char. 139: 0 --> 2 
      Char. 140: 1 --> 0 
      Char. 143: 0 --> 1 
      Char. 160: 1 --> 0 
      Char. 164: 0 --> 1 
      Char. 182: 0 --> 1 
      Char. 185: 0 --> 1 
      Char. 201: 1 --> 0 
      Char. 207: 0 --> 1 
      Char. 251: 0 --> 1 
      Char. 257: 0 --> 2 
      Char. 281: 1 --> 0 
      Char. 296: 1 --> 0 
      Char. 304: 1 --> 2 
      Char. 305: 1 --> 0 
    Apalone_spinifera : 
      Char. 58: 0 --> 1 
      Char. 96: 1 --> 0 
      Char. 346: 1 --> 0 
    Pelodiscus_sinensis : 
      Char. 123: 0 --> 1 
    Lissemys_punctata : 
      Char. 29: 1 --> 0 
      Char. 69: 1 --> 0 
      Char. 101: 1 --> 0 
      Char. 104: 1 --> 2 
      Char. 165: 1 --> 0 
      Char. 185: 1 --> 0 
    Carettochelys_insculpta : 
      No autapomorphies 
    Allaeochelys_libyca : 
      Char. 127: 1 --> 0 
    Petrochelys_kyrgyzensis : 
      No autapomorphies 
    Adocus_beatus : 
      Char. 58: 0 --> 2 
      Char. 81: 0 --> 1 
      Char. 143: 0 --> 1 
      Char. 148: 2 --> 1 
      Char. 200: 0 --> 1 
      Char. 234: 1 --> 0 
      Char. 285: 1 --> 0 
    Chelus_fimbriatus : 
      Char. 5: 1 --> 0 
      Char. 22: 1 --> 0 
      Char. 48: 0 --> 1 
      Char. 129: 1 --> 0 
      Char. 149: 1 --> 0 
      Char. 160: 1 --> 0 
      Char. 189: 0 --> 1 
      Char. 190: 0 --> 1 
      Char. 201: 1 --> 0 
      Char. 209: 1 --> 0 
      Char. 225: 1 --> 0 
      Char. 266: 0 --> 2 
      Char. 268: 0 --> 1 
      Char. 271: 0 --> 1 
      Char. 281: 0 --> 1 
      Char. 282: 0 --> 1 
    Phrynops_geoffroanus : 
      Char. 104: 0 --> 1 
      Char. 142: 0 --> 1 
      Char. 191: 1 --> 0 
      Char. 204: 0 --> 1 
      Char. 295: 1 --> 0 
    Elseya_dentata : 
      Char. 16: 0 --> 1 
      Char. 18: 2 --> 0 
      Char. 23: 0 --> 1 
      Char. 58: 0 --> 2 
      Char. 60: 0 --> 1 
      Char. 173: 1 --> 0 
      Char. 175: 0 --> 1 
      Char. 176: 1 --> 0 
      Char. 184: 0 --> 1 
      Char. 252: 1 --> 0 
      Char. 333: 0 --> 1 
      Char. 345: 0 --> 1 
    Chelodina_longicollis : 
      Char. 12: 0 --> 1 
      Char. 82: 0 --> 1 
      Char. 104: 0 --> 1 
      Char. 129: 1 --> 0 
      Char. 180: 1 --> 0 
      Char. 266: 0 --> 1 
    Araripemys_barretoi : 
      Char. 38: 0 --> 1 
      Char. 73: 0 --> 1 
      Char. 95: 1 --> 2 
      Char. 96: 0 --> 1 
      Char. 116: 1 --> 0 
      Char. 180: 1 --> 0 
      Char. 189: 0 --> 1 
      Char. 190: 0 --> 1 
      Char. 192: 3 --> 4 
      Char. 207: 1 --> 0 
      Char. 211: 0 --> 1 
      Char. 231: 0 --> 1 
      Char. 235: 0 --> 1 
      Char. 236: 0 --> 1 
      Char. 247: 0 --> 1 
      Char. 248: 0 --> 1 
      Char. 265: 0 --> 1 
      Char. 275: 0 --> 1 
      Char. 345: 0 --> 1 
    Podocnemis_unifilis : 
      Char. 18: 2 --> 0 
      Char. 30: 0 --> 1 
      Char. 42: 0 --> 1 
      Char. 55: 0 --> 1 
      Char. 96: 0 --> 1 
      Char. 116: 1 --> 0 
      Char. 117: 0 --> 2 
      Char. 154: 1 --> 0 
      Char. 159: 1 --> 0 
      Char. 271: 0 --> 1 
      Char. 330: 0 --> 1 
      Char. 344: 0 --> 1 
      Char. 345: 0 --> 1 
    Pelomedusa_subrufa : 
      Char. 22: 1 --> 0 
      Char. 38: 0 --> 1 
      Char. 124: 0 --> 2 
      Char. 125: 0 --> 1 
      Char. 142: 0 --> 1 
      Char. 144: 1 --> 0 
      Char. 152: 0 --> 1 
      Char. 155: 1 --> 0 
    Galianemys_whitei : 
      Char. 32: 0 --> 1 
      Char. 34: 1 --> 0 
      Char. 43: 0 --> 1 
      Char. 84: 0 --> 1 
      Char. 114: 0 --> 1 
      Char. 132: 0 --> 1 
      Char. 139: 0 --> 2 
      Char. 153: 1 --> 0 
    Annemys_levensis : 
      Char. 137: 0 --> 1 
      Char. 209: 0 --> 1 
      Char. 229: 1 --> 0 
    Annemys_latiens : 
      Char. 88: 1 --> 0 
      Char. 122: 0 --> 1 
    Annemys_sp._IVPP_V18106 : 
      Char. 81: 0 --> 1 
      Char. 97: 1 --> 0 
      Char. 124: 0 --> 1 
      Char. 132: 0 --> 1 
      Char. 144: 1 --> 0 
      Char. 156: 0 --> 1 
    Xinjiangchelys_wusu : 
      Char. 263: 1 --> 0 
    Xinjiangchelys_radiplicatoides : 
      Char. 91: 0 --> 1 
      Char. 95: 1 --> 2 
      Char. 110: 1 --> 0 
      Char. 186: 0 --> 1 
    Sinemys_gamera : 
      Char. 1: 0 --> 1 
    Sinemys_lens : 
      Char. 108: 2 --> 1 
    Dracochelys_bicuspis : 
      Char. 53: 0 --> 1 
      Char. 58: 0 --> 1 
      Char. 81: 0 --> 1 
      Char. 117: 0 --> 2 
      Char. 147: 1 --> 0 
      Char. 193: 0 --> 1 
      Char. 219: 0 --> 1 
      Char. 282: 0 --> 1 
    Ordosemys_sp._IVPP_V12092 : 
      Char. 38: 0 --> 1 
      Char. 80: 0 --> 1 
      Char. 100: 0 --> 2 
      Char. 117: 0 --> 2 
      Char. 135: 0 --> 1 
      Char. 260: 0 --> 1 
    Judithemys_sukhanovi : 
      Char. 34: 2 --> 1 
      Char. 150: 1 --> 0 
    Kirgizemys_hoburensis : 
      Char. 90: 2 --> 1 
      Char. 108: 2 --> 1 
      Char. 155: 1 --> 0 
      Char. 164: 1 --> 0 
      Char. 204: 0 --> 1 
      Char. 277: 0 --> 1 
    Kirgizemys_dmitrievi : 
      Char. 61: 1 --> 0 
      Char. 97: 1 --> 0 
      Char. 141: 0 --> 1 
      Char. 162: 0 --> 1 
    Meiolania_planiceps : 
      Char. 25: 1 --> 0 
      Char. 33: 0 --> 1 
      Char. 36: 0 --> 1 
      Char. 37: 0 --> 1 
      Char. 58: 01 --> 2 
      Char. 66: 0 --> 1 
      Char. 75: 0 --> 1 
      Char. 77: 1 --> 3 
      Char. 78: 0 --> 1 
      Char. 90: 1 --> 2 
      Char. 112: 0 --> 1 
      Char. 140: 1 --> 0 
      Char. 143: 1 --> 0 
      Char. 148: 0 --> 1 
      Char. 160: 1 --> 0 
      Char. 232: 0 --> 1 
      Char. 235: 0 --> 1 
      Char. 252: 0 --> 1 
      Char. 253: 0 --> 1 
      Char. 284: 0 --> 1 
      Char. 306: 0 --> 1 
    Chubutemys_copelloi : 
      Char. 3: 0 --> 1 
      Char. 27: 1 --> 0 
      Char. 29: 1 --> 0 
      Char. 62: 0 --> 1 
      Char. 96: 0 --> 1 
      Char. 283: 0 --> 1 
    Eubaena_cephalica : 
      Char. 6: 1 --> 2 
      Char. 11: 1 --> 0 
      Char. 15: 0 --> 1 
      Char. 75: 0 --> 1 
      Char. 87: 0 --> 1 
      Char. 90: 1 --> 2 
      Char. 130: 0 --> 1 
      Char. 163: 0 --> 1 
    Arundelemys_dardeni : 
      Char. 106: 0 --> 1 
      Char. 123: 1 --> 0 
      Char. 126: 0 --> 1 
    Pleurosternon_bullockii : 
      Char. 35: 0 --> 1
[truncated: 1,972,212 more chars]
